# Supplementary material for: (Di-2-pyridyl­amine-κ2 N,N′)[hydro­tris­(3,5-diphenyl­pyrazol-1-yl-κN 2)borato]nickel(II) bromide dichloro­methane monosolvate
Source: Acta Crystallogr Sect E Struct Rep Online. 2011 Mar 23;67(Pt 4):m477–8. doi: 10.1107/S1600536811010233 (PMC3099946; doi:10.1107/S1600536811010233)
Supplement: Supplementary file 2 [file e-67-0m477-Isup2.hkl]

# 
# h,k,l, Fc-squared, Fo-squared, sigma(Fo-squared) and status flag 
# 
data_I
_shelx_title ' dh365new_0m in P-1' 
_shelx_refln_list_code          4 
_shelx_F_calc_maximum      298.15 
_exptl_crystal_F_000      1092.00 
_reflns_d_resolution_high  0.7609 
 
loop_ 
 _symmetry_equiv_pos_as_xyz 
 'x, y, z' 
 '-x, -y, -z' 
 
_cell_length_a    10.3263 
_cell_length_b    13.9040 
_cell_length_c    17.6222 
_cell_angle_alpha  91.314 
_cell_angle_beta   99.245 
_cell_angle_gamma 101.968 
 
_shelx_F_squared_multiplier     1.000 
 
loop_ 
 _refln_index_h 
 _refln_index_k 
 _refln_index_l 
 _refln_F_squared_calc 
 _refln_F_squared_meas 
 _refln_F_squared_sigma 
 _refln_observed_status 
   1   0   0     3883.85     3505.50     87.57 o 
   2   0   0    30671.16    27446.38    600.20 o 
   3   0   0     6237.77     6275.75    130.90 o 
   4   0   0      369.25      430.30     11.95 o 
   5   0   0     3405.97     3473.76     93.85 o 
   6   0   0     1303.39     1364.39     39.13 o 
   7   0   0     5348.81     5265.52    150.89 o 
   8   0   0      865.40      799.54     33.57 o 
   9   0   0     3298.62     3363.41    132.64 o 
  10   0   0      588.09      647.63     57.20 o 
  12   0   0       13.01       16.34     30.90 o 
 -13   1   0        4.56      -12.50     34.56 o 
 -11   1   0       70.10       38.10     30.04 o 
 -10   1   0       38.08       56.45     19.25 o 
  -9   1   0      208.45      239.83     20.25 o 
  -8   1   0     1218.28     1214.31     46.64 o 
  -7   1   0     6741.65     7128.59    202.54 o 
  -6   1   0     4729.88     4923.88    132.49 o 
  -5   1   0     8910.68     9059.98    228.10 o 
  -4   1   0     3152.46     3324.39     72.72 o 
  -3   1   0     1386.09     1486.86     36.36 o 
  -2   1   0       20.26       41.28      3.49 o 
  -1   1   0    23400.08    22036.12   1225.25 o 
   0   1   0       25.68       34.01      1.56 o 
   1   1   0    19002.96    16880.67    402.55 o 
   2   1   0     2603.32     2457.76     52.49 o 
   3   1   0    16712.31    14836.07    341.28 o 
   4   1   0     2060.20     1779.51     40.50 o 
   5   1   0       69.16       77.93      4.95 o 
   6   1   0       16.89       19.73      5.74 o 
   7   1   0     3855.30     3827.22    110.11 o 
   8   1   0     6666.22     6418.74    222.21 o 
   9   1   0      290.23      326.02     25.29 o 
  10   1   0     1167.68     1280.88     75.92 o 
  11   1   0       18.44       -4.35     25.68 o 
 -13   2   0       41.05       44.44     43.21 o 
 -12   2   0      281.47      250.21    148.96 o 
 -11   2   0       65.95       37.72     28.66 o 
 -10   2   0      804.17      922.72     62.69 o 
  -9   2   0      973.95     1024.94     47.14 o 
  -8   2   0     2107.02     2244.24    107.50 o 
  -7   2   0     1541.58     1527.80     46.51 o 
  -6   2   0     9507.36     9641.05    254.37 o 
  -5   2   0       11.07       11.37      4.46 o 
  -4   2   0     4808.11     5204.07    133.11 o 
  -3   2   0       97.77      156.82      8.01 o 
  -2   2   0     6851.94     8287.08    364.30 o 
  -1   2   0     6516.33     7647.24    331.06 o 
   0   2   0     7186.36     7799.59    186.87 o 
   1   2   0    19593.10    17704.09    398.28 o 
   2   2   0    88893.87    78119.88   1963.42 o 
   3   2   0       81.98       83.89      3.72 o 
   4   2   0     7739.09     7189.69    150.77 o 
   5   2   0     1209.38     1083.10     24.59 o 
   6   2   0      572.55      484.21     14.26 o 
   7   2   0      249.78      236.70     11.72 o 
   8   2   0      198.94      254.94     18.84 o 
   9   2   0      504.66      568.56     35.00 o 
  10   2   0      155.43      131.95     38.15 o 
  11   2   0     3764.03     4600.41    389.27 o 
  12   2   0       42.99       44.71     30.40 o 
 -13   3   0      115.83       41.88     73.24 o 
 -12   3   0      275.37      303.41    206.15 o 
 -11   3   0      330.44      260.72    137.02 o 
 -10   3   0        1.19       -6.75     19.82 o 
  -9   3   0      727.45      859.08     51.47 o 
  -8   3   0      465.82      517.27     34.80 o 
  -7   3   0    12089.85    12712.52    505.48 o 
  -6   3   0     5265.16     5824.92    176.66 o 
  -5   3   0     5058.47     5594.33    169.42 o 
  -4   3   0      331.37      396.19     20.86 o 
  -3   3   0     4510.96     5187.82    262.26 o 
  -2   3   0    33751.24    42997.35   1531.83 o 
  -1   3   0     5235.94     6654.74    192.30 o 
   0   3   0    26738.59    29230.27    651.63 o 
   1   3   0      186.81      166.54      4.67 o 
   2   3   0     5922.39     5456.67    125.97 o 
   3   3   0     6688.05     6302.40    145.29 o 
   4   3   0     1385.89     1066.65     23.88 o 
   5   3   0     2887.19     2701.72     59.88 o 
   6   3   0     3400.61     3109.91     75.03 o 
   7   3   0        3.78        2.58      6.26 o 
   8   3   0      148.70      172.29     15.00 o 
   9   3   0      130.36      131.26     31.13 o 
  10   3   0      860.99      876.75     57.14 o 
  11   3   0      212.66      140.83     93.00 o 
 -13   4   0        2.07      -26.49     36.08 o 
 -11   4   0      139.65       95.72     49.99 o 
 -10   4   0      200.04      143.41     46.89 o 
  -9   4   0      367.41      342.51     51.08 o 
  -8   4   0        6.10        4.24     12.78 o 
  -7   4   0      226.96      222.32     18.40 o 
  -6   4   0     9201.83    10192.78    363.97 o 
  -5   4   0      382.24      508.01     23.34 o 
  -4   4   0     3300.07     3881.17    165.78 o 
  -3   4   0     1032.00     1165.97     39.91 o 
  -2   4   0     1341.03     1614.15     45.24 o 
  -1   4   0     3124.88     3697.10    100.24 o 
   0   4   0      286.25      301.82      7.70 o 
   1   4   0     7011.18     6607.53    143.46 o 
   2   4   0       31.02       27.61      2.66 o 
   3   4   0     4012.09     3802.97     84.70 o 
   4   4   0      211.07      212.92      7.73 o 
   5   4   0     2917.99     2586.71     57.44 o 
   6   4   0       29.08       27.24      5.93 o 
   7   4   0      399.38      375.31     14.96 o 
   8   4   0      128.48      136.13     11.48 o 
   9   4   0       32.98       35.04     14.60 o 
  10   4   0        2.57       14.72     18.03 o 
  11   4   0      340.82      321.75    154.72 o 
 -13   5   0      578.85      810.63    102.87 o 
 -12   5   0        0.22        3.50     33.64 o 
 -11   5   0     1344.23     1548.52    155.95 o 
 -10   5   0        2.46        7.70     19.46 o 
  -9   5   0      644.80      579.25     54.48 o 
  -8   5   0       90.66       70.44     15.30 o 
  -7   5   0     2082.93     2459.78    121.41 o 
  -6   5   0      609.44      619.80     26.12 o 
  -5   5   0      258.40      247.81     14.51 o 
  -4   5   0     1589.79     1824.21     62.64 o 
  -3   5   0      353.60      361.45     12.48 o 
  -2   5   0     3260.59     3925.61    115.50 o 
  -1   5   0     5473.74     6433.11    157.24 o 
   0   5   0      804.17      823.94     19.40 o 
   1   5   0     1456.46     1401.80     31.03 o 
   2   5   0     7962.25     7308.41    151.01 o 
   3   5   0       15.42       29.58      3.53 o 
   4   5   0     8514.79     7312.84    155.44 o 
   5   5   0       30.90       19.32      4.34 o 
   6   5   0     3419.90     3228.74     83.59 o 
   7   5   0      405.58      384.57     15.29 o 
   8   5   0      374.62      390.36     19.03 o 
   9   5   0        4.73        5.17     16.14 o 
  10   5   0        1.25       44.22     19.49 o 
  11   5   0       41.26       50.32     23.03 o 
 -13   6   0        4.07       -9.88     66.66 o 
 -12   6   0      486.36      558.96     57.21 o 
 -11   6   0      203.40      197.44     53.36 o 
 -10   6   0      360.61      428.34     37.81 o 
  -9   6   0       28.05        5.46     18.45 o 
  -8   6   0     1481.07     1730.26     89.90 o 
  -7   6   0       50.89       75.54     13.45 o 
  -6   6   0      282.00      392.79     18.13 o 
  -5   6   0     1472.71     1604.72     50.50 o 
  -4   6   0     1490.55     1819.90     55.78 o 
  -3   6   0      197.42      414.98     15.93 o 
  -2   6   0     1419.31     1748.12     47.73 o 
  -1   6   0    10733.96    12304.84    287.18 o 
   0   6   0      122.47      179.73      7.08 o 
   1   6   0      466.33      500.68     12.57 o 
   2   6   0      368.03      305.47      9.55 o 
   3   6   0     3060.11     2938.88     67.25 o 
   4   6   0      398.61      360.73     10.75 o 
   5   6   0     6301.52     5849.38    142.32 o 
   6   6   0     1024.65      988.30     27.22 o 
   7   6   0     2419.57     2351.72     59.23 o 
   8   6   0      396.82      419.34     22.63 o 
   9   6   0       19.82       27.33     12.91 o 
  10   6   0       38.82       40.50     17.17 o 
  11   6   0        1.17      -11.95     27.60 o 
 -13   7   0      621.82      147.31     71.60 o 
 -12   7   0      276.90      234.22     43.09 o 
 -11   7   0      218.34      300.33     41.02 o 
 -10   7   0      582.21      695.69     59.32 o 
  -9   7   0      760.64      952.59     70.70 o 
  -8   7   0       81.45       59.24     15.68 o 
  -7   7   0      323.28      323.47     22.82 o 
  -6   7   0       81.77      135.57     13.45 o 
  -5   7   0       93.40      120.99     10.07 o 
  -4   7   0      214.69      223.51     11.20 o 
  -3   7   0      168.53      190.90     10.24 o 
  -2   7   0     1667.54     1509.77     40.17 o 
  -1   7   0        3.34       12.93      3.92 o 
   0   7   0    12782.26    13766.53    321.86 o 
   1   7   0      909.35      920.68     21.60 o 
   2   7   0       64.42       56.56      4.49 o 
   3   7   0      370.97      342.58     10.70 o 
   4   7   0     1025.38      817.89     21.01 o 
   5   7   0       15.40       21.16      5.86 o 
   6   7   0     2293.98     2046.14     51.75 o 
   7   7   0      357.08      373.43     15.31 o 
   8   7   0      417.72      445.10     23.14 o 
   9   7   0       43.04       65.68     15.15 o 
  10   7   0       10.99       46.03     24.10 o 
 -12   8   0      111.58      100.07     37.30 o 
 -11   8   0       24.97       17.76     31.86 o 
 -10   8   0      203.78      259.69     32.67 o 
  -9   8   0      678.04      861.18     55.38 o 
  -8   8   0     1016.18     1235.88     59.80 o 
  -7   8   0     2995.27     3686.97    156.33 o 
  -6   8   0       57.89       71.40     12.17 o 
  -5   8   0       31.18       29.90      8.41 o 
  -4   8   0      219.01      282.52     14.22 o 
  -3   8   0     1158.72     1160.14     32.11 o 
  -2   8   0      666.17      798.77     23.09 o 
  -1   8   0     3766.69     3786.81     89.83 o 
   0   8   0      305.74      389.18     11.33 o 
   1   8   0     9202.69     9130.83    196.96 o 
   2   8   0       36.86       43.07      4.83 o 
   3   8   0     2251.92     1903.08     44.68 o 
   4   8   0      279.21      250.22     10.28 o 
   5   8   0     1647.92     1517.05     44.44 o 
   6   8   0      432.04      439.91     16.64 o 
   7   8   0      320.40      300.77     13.37 o 
   8   8   0       38.22       79.15     26.15 o 
   9   8   0       61.79       89.95     16.47 o 
  10   8   0      284.27      488.84     67.48 o 
 -12   9   0      157.28      163.44     42.49 o 
 -11   9   0       36.18       44.60     34.60 o 
 -10   9   0      404.92      567.44     56.71 o 
  -9   9   0      143.26      181.58     34.98 o 
  -8   9   0     1480.65     1791.80     95.95 o 
  -7   9   0      952.50     1131.36     48.48 o 
  -6   9   0     2353.02     2777.42    109.96 o 
  -5   9   0       82.32       82.42     10.29 o 
  -4   9   0       89.49       93.06      9.55 o 
  -3   9   0      929.77     1037.11     33.05 o 
  -2   9   0     1293.96     1317.58     37.69 o 
  -1   9   0      443.57      468.27     15.52 o 
   0   9   0     3276.77     3109.72     75.92 o 
   1   9   0     2008.27     1795.70     44.55 o 
   2   9   0     1631.07     1520.84     36.51 o 
   3   9   0      154.56      150.08      7.93 o 
   4   9   0     1003.12      845.37     28.55 o 
   5   9   0       20.46       18.82      7.20 o 
   6   9   0       30.40       47.06     10.27 o 
   7   9   0      147.67      130.47     15.74 o 
   8   9   0      866.20      897.16     44.35 o 
   9   9   0      309.14      392.30     35.97 o 
 -12  10   0       79.43       60.90     49.38 o 
 -11  10   0        7.22       41.47     35.58 o 
 -10  10   0      193.61      240.02     39.48 o 
  -9  10   0     1197.40     1521.18    105.89 o 
  -8  10   0      120.68      142.09     28.23 o 
  -7  10   0     5866.84     6902.18    305.18 o 
  -6  10   0     1894.40     2321.82    100.26 o 
  -5  10   0      325.76      376.80     20.62 o 
  -4  10   0      628.47      656.93     25.20 o 
  -3  10   0      145.97      157.73     11.31 o 
  -2  10   0      178.34      228.73     11.87 o 
  -1  10   0      575.20      590.28     20.86 o 
   0  10   0       97.52      116.89      7.76 o 
   1  10   0     1042.04      943.93     26.77 o 
   2  10   0      136.13      130.22      8.65 o 
   3  10   0     2888.18     2481.07     68.69 o 
   4  10   0       89.01       88.65      8.72 o 
   5  10   0      140.87      162.75     13.09 o 
   6  10   0        3.05       18.83     19.42 o 
   7  10   0      478.58      515.37     31.24 o 
   8  10   0      170.10      290.12     29.04 o 
   9  10   0      386.26      433.44     38.35 o 
 -12  11   0       74.49       59.25     52.67 o 
 -11  11   0       49.95       97.11     46.09 o 
 -10  11   0      189.81      172.00     51.02 o 
  -9  11   0     1174.76     1445.14    144.02 o 
  -8  11   0     2471.36     3051.57    272.40 o 
  -7  11   0       21.20       50.11     24.42 o 
  -6  11   0     3618.74     4106.77    171.78 o 
  -5  11   0      394.11      467.30     26.70 o 
  -4  11   0     1154.14     1301.73     46.19 o 
  -3  11   0        0.43       -2.07      9.31 o 
  -2  11   0        5.74       11.80      8.99 o 
  -1  11   0     4185.96     4145.59    172.61 o 
   0  11   0      301.91      275.75     18.52 o 
   1  11   0     1743.69     1490.59     55.64 o 
   2  11   0      248.30      236.12     11.62 o 
   3  11   0      264.70      257.07     12.26 o 
   4  11   0       91.30       98.68     11.30 o 
   5  11   0      708.65      662.99     59.27 o 
   6  11   0      167.57      205.75     24.79 o 
   7  11   0        2.88       34.73     20.75 o 
   8  11   0       80.03      103.05     23.19 o 
 -11  12   0      227.23      226.32     56.78 o 
 -10  12   0       94.03       93.00     48.56 o 
  -9  12   0      510.48      641.92     85.59 o 
  -8  12   0        7.41       42.79     37.03 o 
  -7  12   0     4860.61     6118.79    523.41 o 
  -6  12   0     3067.32     3746.59    180.19 o 
  -5  12   0     2944.53     3369.37    139.74 o 
  -4  12   0     1227.92     1302.27     59.35 o 
  -3  12   0     3402.57     3443.10    110.32 o 
  -2  12   0      269.55      278.70     16.31 o 
  -1  12   0      256.99      268.38     23.03 o 
   0  12   0       49.01       44.99      9.15 o 
   1  12   0      525.02      507.30     22.21 o 
   2  12   0     1757.63     1560.11     54.63 o 
   3  12   0        1.13       -3.17      8.67 o 
   4  12   0     2642.18     2322.35    108.45 o 
   5  12   0      628.33      545.83     59.99 o 
   6  12   0       34.97       44.68     40.33 o 
   7  12   0        0.02      -15.64     15.64 o 
 -11  13   0        8.69       17.28     49.38 o 
 -10  13   0     1059.11     1168.62    128.38 o 
  -9  13   0       15.25       16.46     43.62 o 
  -8  13   0      258.00      340.71     60.08 o 
  -7  13   0      184.17      265.85     39.92 o 
  -6  13   0     2891.64     3282.29    196.62 o 
  -5  13   0      627.67      696.61     45.25 o 
  -4  13   0     1095.29     1183.43     61.77 o 
  -3  13   0     2077.26     1990.32     85.60 o 
  -2  13   0       30.05       21.46     12.06 o 
  -1  13   0       18.98       20.52      9.82 o 
   0  13   0      811.69      709.16     28.38 o 
   1  13   0     1832.44     1598.82     59.81 o 
   2  13   0       61.36       64.92     10.97 o 
   3  13   0     1408.24     1135.98     64.08 o 
   4  13   0       39.49       35.04     13.55 o 
   5  13   0      808.59      859.44     50.83 o 
   6  13   0      676.85      674.67     73.56 o 
 -10  14   0       51.61      120.15     52.67 o 
  -9  14   0      858.70      944.15     83.89 o 
  -8  14   0       65.48       66.85     34.18 o 
  -7  14   0        1.42        1.65     27.35 o 
  -6  14   0      516.32      645.78     58.46 o 
  -5  14   0      340.73      356.35     56.78 o 
  -4  14   0      543.32      632.99     52.33 o 
  -3  14   0     1091.26     1024.35     71.98 o 
  -2  14   0     4392.69     4099.28    242.63 o 
  -1  14   0       60.21       48.06     12.97 o 
   0  14   0     2161.63     1880.35     69.82 o 
   1  14   0      321.41      280.17     19.09 o 
   2  14   0        1.89       -3.17     11.99 o 
   3  14   0       38.20       34.17     13.60 o 
   4  14   0      777.74      821.19     71.60 o 
   5  14   0     1667.53     1778.00     93.48 o 
  -9  15   0      203.74      291.33     65.01 o 
  -8  15   0      229.36      381.04     67.48 o 
  -7  15   0       17.75       42.79     43.62 o 
  -6  15   0        9.00        7.41     39.50 o 
  -5  15   0      825.68      879.76     98.76 o 
  -4  15   0       33.94       29.63     34.56 o 
  -3  15   0     1398.43     1277.25    126.74 o 
  -2  15   0       96.46       85.29     19.79 o 
  -1  15   0     2352.12     2128.84    107.58 o 
   0  15   0       88.45       81.64     19.64 o 
   1  15   0      761.67      704.96     45.05 o 
   2  15   0       68.00       69.13     18.27 o 
   3  15   0      122.97      115.80     21.30 o 
   4  15   0       17.75       27.73     16.70 o 
  -8  16   0      245.38      253.47     63.37 o 
  -7  16   0      252.99      257.59     60.08 o 
  -6  16   0       58.68       54.32     41.97 o 
  -5  16   0      748.01      666.61     85.59 o 
  -4  16   0       93.59       68.31     39.50 o 
  -3  16   0       28.70       12.34     33.74 o 
  -2  16   0      736.07      748.08     48.07 o 
  -1  16   0      638.01      557.96     40.65 o 
   0  16   0      601.69      566.05     40.19 o 
   1  16   0      211.62      251.28     26.95 o 
   2  16   0      396.28      362.93     31.82 o 
   3  16   0       75.91       81.34     21.30 o 
  -7  17   0      733.73      856.71    107.81 o 
  -6  17   0      423.71      458.39     71.60 o 
  -5  17   0       90.59       63.37     42.79 o 
  -4  17   0        3.44       -4.94     37.86 o 
  -3  17   0      157.40      174.89     33.33 o 
  -2  17   0      908.84      925.14     56.94 o 
  -1  17   0      167.84      167.61     25.88 o 
   0  17   0      412.03      368.53     33.01 o 
   1  17   0      350.72      409.42     48.14 o 
  -4  18   0      361.02      300.38     60.90 o 
  -3  18   0      134.89      124.57     26.45 o 
  -2  18   0       22.76       10.70     36.21 o 
   2 -18   1       13.43       -2.58     22.07 o 
   3 -18   1      729.70      600.22     46.42 o 
   4 -18   1      146.18      136.61     47.73 o 
  -1 -17   1        3.03       -4.16     19.44 o 
   0 -17   1       91.39      101.33     22.99 o 
   1 -17   1       51.32       64.98     22.23 o 
   2 -17   1     1393.75     1401.70     77.59 o 
   3 -17   1      334.63      318.97     32.58 o 
   4 -17   1      498.44      436.17     68.31 o 
   5 -17   1      458.25      455.93     72.42 o 
   6 -17   1      309.54      292.98     61.72 o 
   7 -17   1       89.71      135.79     54.32 o 
  -3 -16   1      606.49      645.75     45.19 o 
  -2 -16   1       11.16        1.72     18.11 o 
  -1 -16   1       79.53       95.28     21.16 o 
   0 -16   1       41.67       31.57     20.06 o 
   1 -16   1     1184.90     1147.54     64.98 o 
   2 -16   1      738.07      645.97     53.90 o 
   3 -16   1     1790.88     1502.74    147.31 o 
   4 -16   1      940.80      825.44     96.29 o 
   5 -16   1      955.82     1023.78    112.75 o 
   6 -16   1      121.56      136.61     49.38 o 
   7 -16   1      201.35      257.59     60.90 o 
   8 -16   1       79.72       92.17     51.02 o 
  -4 -15   1      886.53      858.67     76.35 o 
  -3 -15   1       41.18       54.42     17.17 o 
  -2 -15   1      291.73      329.01     29.37 o 
  -1 -15   1        7.52       14.02     16.70 o 
   0 -15   1      131.33      127.25     21.77 o 
   1 -15   1        6.55       20.23     17.51 o 
   2 -15   1      726.76      674.99     44.10 o 
   3 -15   1       91.28       77.36     37.03 o 
   4 -15   1      337.69      375.27     59.25 o 
   5 -15   1      399.82      428.77     65.01 o 
   6 -15   1      143.75      150.60     47.73 o 
   7 -15   1      282.02      353.88     65.01 o 
   8 -15   1      106.26       88.06     49.38 o 
   9 -15   1      175.16      210.68     61.72 o 
  -6 -14   1       15.23       72.50     22.22 o 
  -5 -14   1      502.20      642.19    146.08 o 
  -4 -14   1      296.07      373.68     34.73 o 
  -3 -14   1      416.24      414.25     33.29 o 
  -2 -14   1      702.61      647.10     58.33 o 
  -1 -14   1      858.74      724.35     45.19 o 
   0 -14   1      177.58      180.31     21.81 o 
   1 -14   1       23.06       14.63     13.19 o 
   2 -14   1      524.17      506.96     44.45 o 
   3 -14   1       43.77       50.74     22.94 o 
   4 -14   1      592.85      559.62     72.42 o 
   5 -14   1      100.22       65.84     37.86 o 
   6 -14   1      298.79      345.65     59.25 o 
   7 -14   1      159.65      190.11     51.02 o 
   8 -14   1      346.98      506.32     55.06 o 
   9 -14   1      241.73      257.59     61.72 o 
  10 -14   1       16.58       25.51     49.38 o 
  -7 -13   1       34.29       41.63     20.73 o 
  -6 -13   1       28.57       71.60     25.51 o 
  -5 -13   1      584.04      632.59     67.44 o 
  -4 -13   1      242.31      268.13     22.90 o 
  -3 -13   1     1419.73     1204.60    104.41 o 
  -2 -13   1      454.52      386.25     20.31 o 
  -1 -13   1      625.77      549.49     24.60 o 
   0 -13   1      443.17      408.44     20.89 o 
   1 -13   1       12.36        6.97      9.68 o 
   2 -13   1      223.01      222.70     27.23 o 
   3 -13   1     1366.79     1347.78     72.13 o 
   4 -13   1      119.46      127.12     25.85 o 
   5 -13   1      650.26      800.59     62.19 o 
   6 -13   1      460.85      560.02     51.12 o 
   7 -13   1      499.14      655.73     60.13 o 
   8 -13   1      179.53      207.39     51.85 o 
   9 -13   1       11.22        8.23     43.62 o 
  10 -13   1      204.54      246.89     60.90 o 
  -7 -12   1      111.56      117.37     22.92 o 
  -6 -12   1       25.42       34.64     16.14 o 
  -5 -12   1      653.71      657.66     42.08 o 
  -4 -12   1      474.53      426.31     22.54 o 
  -3 -12   1      797.16      635.14     28.52 o 
  -2 -12   1     1375.92     1191.66     45.12 o 
  -1 -12   1       66.08       60.89      9.22 o 
   0 -12   1       46.89       41.39      9.35 o 
   1 -12   1      408.62      399.59     21.55 o 
   2 -12   1      800.33      752.35     33.40 o 
   3 -12   1       49.85       71.89     14.34 o 
   4 -12   1     1093.19     1128.19     52.75 o 
   5 -12   1       10.63       25.67     15.33 o 
   6 -12   1      326.37      481.81     47.30 o 
   7 -12   1       78.60      112.75     41.15 o 
   8 -12   1      610.60      785.94     93.82 o 
   9 -12   1      308.57      358.82     63.37 o 
  10 -12   1       17.10      -13.99     41.15 o 
  11 -12   1       17.63       -4.94     44.44 o 
  -8 -11   1     1329.01     1539.50     83.87 o 
  -7 -11   1      305.67      305.52     27.30 o 
  -6 -11   1        9.79       14.45     14.53 o 
  -5 -11   1       32.70       28.89     12.71 o 
  -4 -11   1      244.29      229.32     13.11 o 
  -3 -11   1     2872.05     2488.18     71.64 o 
  -2 -11   1      458.29      387.29     15.45 o 
  -1 -11   1     2022.86     1810.60     56.32 o 
   0 -11   1       85.06       88.33      9.70 o 
   1 -11   1     5735.82     5603.90    248.15 o 
   2 -11   1     1450.58     1532.21     52.02 o 
   3 -11   1       47.67       53.92      9.92 o 
   4 -11   1     1963.94     2187.31     83.59 o 
   5 -11   1      745.50      823.44     38.22 o 
   6 -11   1      481.54      594.87     34.71 o 
   7 -11   1      219.55      286.74     35.12 o 
   8 -11   1     1726.93     2170.53    141.69 o 
   9 -11   1       18.00       27.56     29.35 o 
  10 -11   1      687.93      807.85     89.70 o 
  11 -11   1        5.75        4.11     41.97 o 
  -9 -10   1      529.09      686.44     48.23 o 
  -8 -10   1     1645.39     1689.56     89.51 o 
  -7 -10   1     1834.85     1785.51     80.58 o 
  -6 -10   1     1074.22     1022.45     57.24 o 
  -5 -10   1      144.06      132.04     10.25 o 
  -4 -10   1       28.88       25.11      7.54 o 
  -3 -10   1      265.15      272.61     12.12 o 
  -2 -10   1      105.12       95.75      8.21 o 
  -1 -10   1      161.64      176.62     13.17 o 
   0 -10   1     2685.71     2586.22     66.86 o 
   1 -10   1      172.52      178.33     11.50 o 
   2 -10   1     5103.44     5344.94    156.22 o 
   3 -10   1     4880.98     5467.41    160.28 o 
   4 -10   1     1137.01     1295.32     42.85 o 
   5 -10   1     1120.41     1259.38     51.97 o 
   6 -10   1      156.07      220.72     20.15 o 
   7 -10   1      116.73      134.02     21.95 o 
   8 -10   1      741.16      905.22     70.70 o 
   9 -10   1     2479.01     3028.58    192.32 o 
  10 -10   1      186.72      218.28     38.89 o 
  11 -10   1      614.63      665.05     64.52 o 
  12 -10   1      141.10      148.13     43.63 o 
  -9  -9   1     1141.43     1199.97     68.62 o 
  -8  -9   1        6.15       19.20     19.97 o 
  -7  -9   1      339.03      322.92     24.23 o 
  -6  -9   1     1925.71     1763.11     51.10 o 
  -5  -9   1      335.56      298.58     13.31 o 
  -4  -9   1      543.23      468.13     18.64 o 
  -3  -9   1      783.07      742.15     23.66 o 
  -2  -9   1      427.28      360.79     12.48 o 
  -1  -9   1      416.64      382.69     12.77 o 
   0  -9   1      235.27      229.86      9.71 o 
   1  -9   1     6906.54     6911.54    181.14 o 
   2  -9   1     5639.35     5920.39    158.47 o 
   3  -9   1     4691.08     5153.54    151.25 o 
   4  -9   1      755.57      875.14     32.70 o 
   5  -9   1       86.03      122.95     13.14 o 
   6  -9   1     1524.22     1824.10     87.91 o 
   7  -9   1      363.98      423.48     28.46 o 
   8  -9   1      517.25      672.24     46.37 o 
   9  -9   1        3.83      -11.50     18.60 o 
  10  -9   1     1167.29     1497.34    154.31 o 
  11  -9   1        4.39        3.97     32.34 o 
  12  -9   1     1516.67     1444.61    129.21 o 
 -10  -8   1      253.48      327.33     33.38 o 
  -9  -8   1      368.39      395.31     29.22 o 
  -8  -8   1      264.52      277.82     22.63 o 
  -7  -8   1        1.76        0.40      9.68 o 
  -6  -8   1     2183.19     1980.52     57.66 o 
  -5  -8   1       58.43       63.80     10.68 o 
  -4  -8   1     1966.39     1758.80     49.92 o 
  -3  -8   1      252.69      233.83     10.86 o 
  -2  -8   1      275.52      229.20      8.43 o 
  -1  -8   1      360.68      321.94      9.87 o 
   0  -8   1     1321.16     1468.65     36.50 o 
   1  -8   1     1162.71     1521.65     37.61 o 
   2  -8   1     2271.49     2485.20     64.21 o 
   3  -8   1     1386.69     1612.96     46.86 o 
   4  -8   1     4591.53     5544.11    177.15 o 
   5  -8   1     3934.32     4578.11    136.14 o 
   6  -8   1     1037.52     1328.84     60.49 o 
   7  -8   1      859.27     1154.21     64.67 o 
   8  -8   1      790.89      867.20     45.91 o 
   9  -8   1        3.41        4.63     18.58 o 
  10  -8   1      168.11      189.78     28.66 o 
  11  -8   1      351.35      355.41     36.88 o 
  12  -8   1        6.98      -37.16     37.16 o 
 -10  -7   1       85.72      118.48     20.35 o 
  -9  -7   1       72.31       92.87     15.65 o 
  -8  -7   1      468.10      478.68     23.98 o 
  -7  -7   1     1436.30     1380.08     42.29 o 
  -6  -7   1      131.77      128.23      8.14 o 
  -5  -7   1     6784.25     6185.92    156.91 o 
  -4  -7   1      715.35      591.55     20.78 o 
  -3  -7   1     1342.22     1167.11     29.75 o 
  -2  -7   1       81.28       73.53      4.85 o 
  -1  -7   1     1901.58     1960.07     42.59 o 
   0  -7   1      148.90      178.75      8.26 o 
   1  -7   1      685.11      900.42     23.21 o 
   2  -7   1    10609.99    12567.20    322.45 o 
   3  -7   1     8562.69    10900.60    317.79 o 
   4  -7   1     4268.33     4907.58    155.55 o 
   5  -7   1     1020.21     1202.08     36.75 o 
   6  -7   1     1278.41     1539.02     68.96 o 
   7  -7   1      323.63      426.00     32.50 o 
   8  -7   1     1097.63     1081.98     58.98 o 
   9  -7   1      208.68      189.32     25.46 o 
  10  -7   1       21.23       -2.20     20.93 o 
  11  -7   1       24.71       45.27     26.02 o 
  12  -7   1      611.77      558.62    151.84 o 
 -11  -6   1       16.82       -6.49     26.47 o 
 -10  -6   1      651.59      761.03     67.07 o 
  -9  -6   1       85.78       98.66     14.59 o 
  -8  -6   1      509.85      480.08     23.40 o 
  -7  -6   1      368.85      371.39     14.84 o 
  -6  -6   1     5245.55     4797.51    117.44 o 
  -5  -6   1     4611.63     4132.18     96.24 o 
  -4  -6   1     1160.61     1097.62     27.06 o 
  -3  -6   1     6795.45     6143.84    142.15 o 
  -2  -6   1     3890.28     3829.40     83.60 o 
  -1  -6   1      111.86      162.59      6.21 o 
   0  -6   1     1935.71     2098.60     48.35 o 
   1  -6   1        7.07       12.77      3.52 o 
   2  -6   1       76.11      102.70      6.84 o 
   3  -6   1     1429.93     1523.30     47.01 o 
   4  -6   1       23.87       40.11      6.12 o 
   5  -6   1     4051.87     4632.73    137.05 o 
   6  -6   1        8.42       20.45      9.68 o 
   7  -6   1       42.90       39.44     15.03 o 
   8  -6   1        6.84        2.81     13.05 o 
   9  -6   1      490.92      566.73     50.33 o 
  10  -6   1      527.18      490.36     79.89 o 
  11  -6   1       60.63       36.31     25.00 o 
  12  -6   1       29.47       40.46     33.03 o 
  13  -6   1      365.59      387.62    187.23 o 
 -11  -5   1      632.23      781.41     63.43 o 
 -10  -5   1      393.41      481.49     45.38 o 
  -9  -5   1     1476.47     1536.81     60.80 o 
  -8  -5   1       96.95       88.51     10.13 o 
  -7  -5   1     1041.55     1009.41     28.31 o 
  -6  -5   1      175.02      195.84      9.27 o 
  -5  -5   1     5459.29     5080.44    118.48 o 
  -4  -5   1     8124.53     7129.37    165.09 o 
  -3  -5   1     3994.22     3638.44     77.08 o 
  -2  -5   1     4519.42     3736.87     79.52 o 
  -1  -5   1       45.23       44.91      3.18 o 
   0  -5   1     1171.31     1303.18     29.28 o 
   1  -5   1      781.61     1012.28     28.16 o 
   2  -5   1     2166.51     2558.91     71.32 o 
   3  -5   1     8034.44     9863.32    269.43 o 
   4  -5   1     1340.39     1560.28     49.54 o 
   5  -5   1     6843.40     8700.07    281.37 o 
   6  -5   1     5752.23     6200.66    313.00 o 
   7  -5   1     1976.51     2033.18    163.09 o 
   8  -5   1     4273.14     5036.22    241.98 o 
   9  -5   1     2718.67     2847.49    176.02 o 
  10  -5   1       80.32       58.07     22.38 o 
  11  -5   1      790.74      731.23     62.54 o 
  12  -5   1       25.41        3.40     34.41 o 
  13  -5   1      473.60      660.02     95.46 o 
 -12  -4   1      799.86     1208.12    127.56 o 
 -11  -4   1       72.19       72.06     75.30 o 
 -10  -4   1      949.93     1100.30     68.22 o 
  -9  -4   1     1925.13     2004.31    109.94 o 
  -8  -4   1      683.52      628.65     24.72 o 
  -7  -4   1       11.26        9.95      6.49 o 
  -6  -4   1      565.12      508.57     16.05 o 
  -5  -4   1     5122.31     4735.28    103.75 o 
  -4  -4   1      541.09      442.93     11.85 o 
  -3  -4   1     4735.10     3951.01     85.12 o 
  -2  -4   1     1360.51     1344.75     32.15 o 
  -1  -4   1    19409.32    18337.04    398.38 o 
   0  -4   1     5573.89     6233.37    147.89 o 
   1  -4   1    19352.64    22541.89    549.66 o 
   2  -4   1      146.14      204.70      9.05 o 
   3  -4   1        4.40        0.35      4.60 o 
   4  -4   1     1850.65     2440.60     94.94 o 
   5  -4   1     3162.21     3256.14    151.97 o 
   6  -4   1     5304.44     5632.34    288.79 o 
   7  -4   1     2724.07     3026.37    126.73 o 
   8  -4   1     2374.79     2575.94    127.88 o 
   9  -4   1        7.52       -4.56     14.98 o 
  10  -4   1     1327.95     1381.35     94.64 o 
  12  -4   1      233.92      210.93    123.45 o 
  13  -4   1       72.03       33.06     38.30 o 
 -12  -3   1       16.48       -6.58     51.85 o 
 -11  -3   1      211.38      226.70    139.90 o 
 -10  -3   1     1012.78     1211.43     72.37 o 
  -9  -3   1      351.20      391.66     28.80 o 
  -8  -3   1     1054.35     1039.50     35.59 o 
  -7  -3   1     1481.38     1406.84     38.75 o 
  -6  -3   1     3979.59     3691.55     90.80 o 
  -5  -3   1      138.21      132.56      6.05 o 
  -4  -3   1     3330.21     2999.11     66.16 o 
  -3  -3   1        6.64       11.56      2.65 o 
  -2  -3   1    10395.54     8717.49    209.82 o 
  -1  -3   1       81.71      104.36      3.83 o 
   0  -3   1       56.04       71.60      3.19 o 
   1  -3   1      534.55      682.72     20.32 o 
   2  -3   1      629.24      847.21     36.07 o 
   3  -3   1     4144.57     4908.17    165.64 o 
   4  -3   1      376.56      391.39     17.18 o 
   5  -3   1     3342.00     3859.75    113.91 o 
   6  -3   1     4042.42     4402.79    184.99 o 
   7  -3   1     3326.00     3777.12    132.81 o 
   8  -3   1     1234.03     1301.71     91.22 o 
   9  -3   1     5344.57     5750.84    275.57 o 
  10  -3   1       29.12       24.20     21.05 o 
  12  -3   1       17.93      -13.59     32.55 o 
  13  -3   1       35.98       21.59     37.76 o 
 -12  -2   1      117.68       92.20     83.53 o 
 -11  -2   1      643.89      178.58     53.49 o 
 -10  -2   1      285.06      323.33     31.17 o 
  -9  -2   1     2338.40     2380.10    127.74 o 
  -8  -2   1        2.03       -2.47      8.87 o 
  -7  -2   1     3534.24     3274.84     81.09 o 
  -6  -2   1      159.39      136.17      7.61 o 
  -5  -2   1       24.76       16.86      3.94 o 
  -4  -2   1      892.29      911.73     21.80 o 
  -3  -2   1      268.99      241.06      7.58 o 
  -2  -2   1      373.37      346.44      8.88 o 
  -1  -2   1      107.47       97.42      3.60 o 
   0  -2   1     1011.46     1080.50     30.62 o 
   1  -2   1      193.01      243.01     10.15 o 
   2  -2   1    67416.89    71730.85   2806.84 o 
   3  -2   1    13662.89    13880.49    428.69 o 
   4  -2   1    11114.12    11669.71    339.72 o 
   5  -2   1        9.76       12.81      4.90 o 
   6  -2   1      101.31      103.83      8.33 o 
   7  -2   1      627.36      600.41     21.98 o 
   8  -2   1     3477.71     3702.70    145.43 o 
   9  -2   1     1573.85     1577.74    111.30 o 
  10  -2   1     1099.20     1197.79     73.35 o 
  11  -2   1      320.98       88.88     51.85 o 
  12  -2   1     1535.82     1959.49    183.52 o 
  13  -2   1        2.53       -0.77     36.33 o 
 -12  -1   1       72.82       56.63     31.78 o 
 -11  -1   1       37.97       17.97     34.98 o 
 -10  -1   1       29.60       24.11     17.73 o 
  -9  -1   1       36.21       28.03     12.67 o 
  -8  -1   1      433.43      450.21     22.60 o 
  -7  -1   1      868.45      850.53     28.12 o 
  -6  -1   1     3174.68     2981.76     73.81 o 
  -5  -1   1     7068.25     6935.70    160.64 o 
  -4  -1   1      262.63      259.66      7.85 o 
  -3  -1   1      289.87      342.77      8.43 o 
  -2  -1   1    13657.90    13420.23    319.43 o 
  -1  -1   1       96.14       97.07      3.95 o 
   0  -1   1    19220.98    19070.69    747.26 o 
   1  -1   1     5523.39     5782.88    192.73 o 
   2  -1   1     3222.06     3271.06    105.97 o 
   3  -1   1    12294.42    12284.49    300.50 o 
   4  -1   1      665.10      579.28     18.11 o 
   5  -1   1     3098.14     3065.29     78.08 o 
   6  -1   1      546.07      552.63     18.55 o 
   7  -1   1      107.17      104.18      9.99 o 
   8  -1   1      628.74      606.26     27.70 o 
   9  -1   1     1095.38     1209.10     53.44 o 
  10  -1   1       68.76       42.61     19.45 o 
  11  -1   1     2511.68     2781.85    152.25 o 
  12  -1   1      184.16      162.29    100.40 o 
 -13   0   1      335.12      486.38     72.42 o 
 -12   0   1        0.71      -28.04     28.04 o 
 -11   0   1        5.73      -16.85     25.58 o 
 -10   0   1       92.67       95.68     27.69 o 
  -9   0   1       29.10       40.20     13.15 o 
  -8   0   1      370.15      380.22     22.86 o 
  -7   0   1      564.28      518.27     19.36 o 
  -6   0   1      780.41      753.25     26.01 o 
  -5   0   1      571.40      511.89     14.39 o 
  -4   0   1     3669.84     3632.28     72.23 o 
  -3   0   1       70.53       69.31      3.18 o 
  -2   0   1     2997.03     2774.67     66.74 o 
  -1   0   1     7738.35     6143.70    268.92 o 
   1   0   1     2128.52     1988.54     50.56 o 
   2   0   1       65.90       78.62      4.72 o 
   3   0   1    71885.68    66357.66   1555.11 o 
   4   0   1     4857.55     4391.72    102.58 o 
   5   0   1     3620.78     3659.63     93.71 o 
   6   0   1      198.55      200.65     10.42 o 
   7   0   1      710.82      763.04     25.81 o 
   8   0   1       40.11       45.75     10.84 o 
   9   0   1      780.82      776.01     42.86 o 
  10   0   1      288.14      356.20     33.59 o 
  11   0   1      623.38      628.59     49.23 o 
 -13   1   1        8.32       -3.38     34.41 o 
 -11   1   1       62.84       45.63     48.97 o 
 -10   1   1      153.47      141.68     19.80 o 
  -9   1   1       21.60       19.96     12.50 o 
  -8   1   1      655.17      662.81     32.16 o 
  -7   1   1      396.50      380.62     16.15 o 
  -6   1   1     3338.71     3315.17     85.58 o 
  -5   1   1    13126.54    13854.92    317.70 o 
  -4   1   1      928.52      974.41     24.71 o 
  -3   1   1    52109.71    59426.25   1875.50 o 
  -2   1   1     9445.43     9775.07    263.66 o 
  -1   1   1     4656.24     4866.31    157.58 o 
   0   1   1     5744.13     5695.47    272.34 o 
   1   1   1     4261.26     3703.88     82.83 o 
   2   1   1    14581.84    13062.50    265.18 o 
   3   1   1     1086.42      922.85     19.84 o 
   4   1   1     6181.01     6073.88    136.38 o 
   5   1   1     8570.34     7982.18    188.25 o 
   6   1   1     1969.25     1903.67     49.11 o 
   7   1   1       47.67       49.89      7.82 o 
   8   1   1      868.80      841.31     30.63 o 
   9   1   1      105.44       85.16     16.87 o 
  10   1   1      577.12      604.69     44.88 o 
  11   1   1       10.15       -4.92     20.21 o 
  12   1   1       82.66       69.29     35.39 o 
 -13   2   1      518.64      752.20     95.46 o 
 -12   2   1      268.93      241.49    155.13 o 
 -11   2   1       26.64       25.75     25.77 o 
 -10   2   1      460.08      548.43     48.29 o 
  -9   2   1       59.60       64.96     13.96 o 
  -8   2   1      350.82      393.83     23.76 o 
  -7   2   1      111.86      124.12     15.45 o 
  -6   2   1      546.61      611.12     20.37 o 
  -5   2   1     1643.12     1659.45     44.80 o 
  -4   2   1    19284.76    22238.93    817.25 o 
  -3   2   1     3401.62     3799.42    109.63 o 
  -2   2   1     2219.40     2517.19     90.99 o 
  -1   2   1     1023.79     1221.53     45.13 o 
   0   2   1        2.75       12.67      1.17 o 
   1   2   1      130.66      118.14      3.59 o 
   2   2   1     1324.21     1187.14     28.98 o 
   3   2   1      301.25      261.15      7.39 o 
   4   2   1      288.94      204.10      6.78 o 
   5   2   1     9861.39     9191.58    206.57 o 
   6   2   1     2239.39     2041.13     52.12 o 
   7   2   1      607.73      545.97     21.66 o 
   8   2   1      457.50      432.44     19.80 o 
   9   2   1       54.33       62.39     15.00 o 
  10   2   1      506.00      521.08     41.92 o 
  11   2   1      693.35      753.81     75.71 o 
  12   2   1       46.84       19.46     42.38 o 
 -13   3   1       12.40        1.58     36.83 o 
 -11   3   1     1337.37     1492.48    170.35 o 
 -10   3   1     1200.69     1290.40     88.45 o 
  -9   3   1     1504.97     1708.67     89.13 o 
  -8   3   1       25.80       14.89     12.40 o 
  -7   3   1      840.72      956.31     36.30 o 
  -6   3   1      718.58      725.57     30.89 o 
  -5   3   1     3747.93     4064.27    170.90 o 
  -4   3   1        3.16        9.75      3.85 o 
  -3   3   1     2394.53     2606.72     94.54 o 
  -2   3   1     1034.46     1305.42     50.76 o 
  -1   3   1    39118.31    43686.58   1133.41 o 
   0   3   1    17112.07    18263.99    380.02 o 
   1   3   1        7.82       14.82      1.62 o 
   2   3   1     6129.54     5935.22    142.53 o 
   3   3   1     4692.08     4300.54     93.50 o 
   4   3   1      329.21      301.08      9.03 o 
   5   3   1     4613.17     4083.52     89.66 o 
   6   3   1    11608.30    10772.03    253.98 o 
   7   3   1      598.16      597.24     21.74 o 
   8   3   1     2526.23     2491.35     78.61 o 
   9   3   1      252.94      258.28     27.60 o 
  10   3   1        8.59       -0.22     17.91 o 
  11   3   1       36.20       38.67     22.69 o 
  12   3   1      204.30       43.62     55.14 o 
 -13   4   1       45.04        8.29     37.15 o 
 -12   4   1       24.37        8.07     32.38 o 
 -11   4   1      149.43      137.47     48.11 o 
 -10   4   1      340.94      364.25     38.98 o 
  -9   4   1      432.28      481.02     40.45 o 
  -8   4   1     1110.48     1305.59     69.50 o 
  -7   4   1      199.78      212.77     15.72 o 
  -6   4   1     1970.21     2119.81     90.48 o 
  -5   4   1      210.57      207.04     18.61 o 
  -4   4   1     1287.65     1347.96     39.19 o 
  -3   4   1     1597.04     2166.14     73.29 o 
  -2   4   1    10535.28    12444.76    400.23 o 
  -1   4   1      531.91      631.23     15.88 o 
   0   4   1      448.80      454.12     10.00 o 
   1   4   1     1085.76     1122.98     23.57 o 
   2   4   1     8564.90     8308.27    183.35 o 
   3   4   1     1803.25     1778.49     41.90 o 
   4   4   1      404.11      431.99     11.68 o 
   5   4   1       61.92       48.68      4.59 o 
   6   4   1     3419.85     3102.76     74.81 o 
   7   4   1     6392.71     6113.47    155.28 o 
   8   4   1        3.84        3.45      8.35 o 
   9   4   1     1852.85     2065.96    113.90 o 
  10   4   1      152.71      191.52     27.35 o 
  11   4   1       27.01       58.54     22.47 o 
 -13   5   1       26.25       21.40     66.66 o 
 -12   5   1      380.79      374.20     63.30 o 
 -11   5   1     1171.31     1331.59     93.69 o 
 -10   5   1       41.82       44.77     21.51 o 
  -9   5   1      789.46      839.21     62.01 o 
  -8   5   1     1726.25     2054.12    103.98 o 
  -7   5   1     1837.36     2193.78    109.21 o 
  -6   5   1     2410.18     2947.89    108.69 o 
  -5   5   1      846.89     1172.19     41.92 o 
  -4   5   1     4834.07     6351.83    204.04 o 
  -3   5   1       95.86      149.55     11.51 o 
  -2   5   1      214.91      260.95      9.43 o 
  -1   5   1    13419.67    15091.98    410.33 o 
   0   5   1     4990.21     5148.59    102.74 o 
   1   5   1     4026.06     3696.06     80.55 o 
   2   5   1    11317.61    10291.85    226.88 o 
   3   5   1      473.99      542.57     13.94 o 
   4   5   1      536.31      486.68     13.74 o 
   5   5   1      663.76      641.33     17.30 o 
   6   5   1       89.69       77.74      7.39 o 
   7   5   1      112.88      110.76      9.58 o 
   8   5   1     1155.56     1110.97     32.39 o 
   9   5   1      221.61      234.15     27.86 o 
  10   5   1     1419.00     1560.72    104.11 o 
  11   5   1        2.64        6.43     27.28 o 
 -13   6   1      128.18       39.50     62.55 o 
 -12   6   1      448.92      442.16     61.31 o 
 -11   6   1        7.65       -0.42     22.77 o 
 -10   6   1     1233.09     1357.16     77.06 o 
  -9   6   1       13.38       16.33     18.93 o 
  -8   6   1     2696.78     3211.38    157.49 o 
  -7   6   1      126.04      161.14     16.63 o 
  -6   6   1     1108.96     1365.55     41.09 o 
  -5   6   1       21.19       32.89      6.63 o 
  -4   6   1       60.19       95.83      7.98 o 
  -3   6   1     1557.75     1759.44     46.36 o 
  -2   6   1      101.46       94.81      5.96 o 
  -1   6   1     5422.56     5951.02    158.98 o 
   0   6   1     2563.03     2817.51     58.63 o 
   1   6   1       66.81      102.51      4.58 o 
   2   6   1       17.52       32.33      3.51 o 
   3   6   1     2078.89     1812.97     42.93 o 
   4   6   1     2260.70     2036.31     46.44 o 
   5   6   1     3295.13     2997.60     66.81 o 
   6   6   1        2.94       -1.37      6.02 o 
   7   6   1     1862.53     1786.80     48.79 o 
   8   6   1      494.90      473.21     22.02 o 
   9   6   1      484.68      565.76     36.60 o 
  10   6   1      171.90      151.51     24.57 o 
  11   6   1       65.37       42.79     40.33 o 
 -13   7   1      289.62       52.67     62.55 o 
 -12   7   1      432.32      407.37     69.13 o 
 -11   7   1      829.60      958.88     62.28 o 
 -10   7   1      774.96      876.35     73.93 o 
  -9   7   1      284.72      323.46     30.32 o 
  -8   7   1        7.02       10.12     13.83 o 
  -7   7   1      985.52     1227.75     57.67 o 
  -6   7   1      638.50      774.37     28.12 o 
  -5   7   1     5029.09     6187.33    211.93 o 
  -4   7   1       90.31      134.62      8.82 o 
  -3   7   1      992.01     1292.14     33.28 o 
  -2   7   1       25.50       47.76      4.86 o 
  -1   7   1     3691.41     4242.04    100.41 o 
   0   7   1    12855.05    14058.93    299.29 o 
   1   7   1      688.34      717.96     17.27 o 
   2   7   1    12796.81    12096.23    261.00 o 
   3   7   1      100.87      111.89      5.62 o 
   4   7   1     5378.34     4866.73    106.19 o 
   5   7   1       42.99       41.54      6.06 o 
   6   7   1      209.58      202.88     10.36 o 
   7   7   1     1083.97     1091.00     32.31 o 
   8   7   1      117.00      118.95     21.46 o 
   9   7   1      253.60      284.42     21.34 o 
  10   7   1      131.41      160.09     29.08 o 
 -13   8   1        1.31        4.94     53.49 o 
 -12   8   1      160.70      120.06     51.44 o 
 -11   8   1      249.79      278.10     51.85 o 
 -10   8   1      177.46      264.06     38.87 o 
  -9   8   1       14.02        3.31     18.69 o 
  -8   8   1     4842.17     6115.15    254.81 o 
  -7   8   1     1672.30     2169.48     95.19 o 
  -6   8   1     2555.08     3114.27     95.28 o 
  -5   8   1     6082.38     7087.79    239.57 o 
  -4   8   1      176.64      217.00     10.20 o 
  -3   8   1       10.89       13.34      5.25 o 
  -2   8   1     1389.31     1577.38     43.76 o 
  -1   8   1     1531.90     1555.90     41.02 o 
   0   8   1      156.42      145.30      6.77 o 
   1   8   1     5667.47     5418.43    117.09 o 
   2   8   1      331.61      388.72     11.22 o 
   3   8   1     1486.14     1242.89     30.01 o 
   4   8   1      101.36      101.86      6.67 o 
   5   8   1     3627.52     3297.37     90.24 o 
   6   8   1        1.31        0.55      6.29 o 
   7   8   1       14.67       22.53      7.79 o 
   8   8   1     1264.67     1349.10     54.20 o 
   9   8   1      267.69      402.99     39.56 o 
  10   8   1      855.68      999.09    104.52 o 
 -12   9   1      378.30      478.63     55.87 o 
 -11   9   1       68.64       87.51     33.42 o 
 -10   9   1       41.09       52.79     30.58 o 
  -9   9   1       10.23      -13.81     22.61 o 
  -8   9   1      473.90      590.81     41.70 o 
  -7   9   1        4.71        8.13     11.97 o 
  -6   9   1     3447.07     4440.53    165.10 o 
  -5   9   1     1115.14     1262.64     41.51 o 
  -4   9   1     5086.76     5601.12    154.42 o 
  -3   9   1     1031.98     1126.88     33.21 o 
  -2   9   1     7104.47     7852.00    206.91 o 
  -1   9   1      444.35      472.72     15.35 o 
   0   9   1      214.09      183.35      8.08 o 
   1   9   1      802.15      700.21     18.31 o 
   2   9   1     1305.53     1163.66     28.58 o 
   3   9   1      777.01      694.59     18.51 o 
   4   9   1     1670.43     1522.96     43.67 o 
   5   9   1      109.06      114.14      9.11 o 
   6   9   1     2374.62     2239.67     61.90 o 
   7   9   1       80.67       85.08     10.99 o 
   8   9   1      251.74      323.67     45.26 o 
   9   9   1        6.56       40.81     21.51 o 
 -12  10   1      291.52      336.59     65.01 o 
 -11  10   1      811.24      872.35    102.05 o 
 -10  10   1       75.81      121.80     45.26 o 
  -9  10   1      155.43      201.02     32.53 o 
  -8  10   1      533.60      689.90     58.31 o 
  -7  10   1     2938.15     3580.69    170.71 o 
  -6  10   1      427.49      512.84     27.53 o 
  -5  10   1     5032.97     5906.08    163.47 o 
  -4  10   1      883.71      987.56     31.81 o 
  -3  10   1     2951.16     3143.51    100.04 o 
  -2  10   1      278.34      337.70     13.75 o 
  -1  10   1     2784.61     2856.41     77.09 o 
   0  10   1     1564.92     1688.43     44.49 o 
   1  10   1       61.56       66.97      6.12 o 
   2  10   1     2073.54     1888.60     44.39 o 
   3  10   1     1334.92     1176.41     34.56 o 
   4  10   1      787.74      692.02     24.85 o 
   5  10   1     3488.14     3133.03     91.58 o 
   6  10   1     4514.20     4119.08    116.57 o 
   7  10   1      294.05      317.26     29.26 o 
   8  10   1      366.32      396.20     34.39 o 
   9  10   1        3.14        4.95     21.23 o 
 -12  11   1      756.71      805.69    102.87 o 
 -11  11   1        5.04       37.03     46.09 o 
 -10  11   1      426.62      538.22     77.36 o 
  -9  11   1        5.29       -9.88     38.68 o 
  -8  11   1       33.86       47.73     37.86 o 
  -7  11   1       29.65       39.85     22.85 o 
  -6  11   1       14.38       17.44     15.62 o 
  -5  11   1      226.05      275.04     17.56 o 
  -4  11   1     5585.15     6083.90    177.95 o 
  -3  11   1      474.16      500.81     22.46 o 
  -2  11   1     9292.48     9640.83    297.10 o 
  -1  11   1       78.73       87.90      8.34 o 
   0  11   1     1752.93     1641.14     49.21 o 
   1  11   1      716.61      630.61     22.94 o 
   2  11   1      190.77      165.89      9.95 o 
   3  11   1      740.75      620.35     30.06 o 
   4  11   1     1099.60      927.88     44.18 o 
   5  11   1     2267.72     2137.15     68.99 o 
   6  11   1     1362.97     1296.97     64.87 o 
   7  11   1     1093.62     1225.60     68.78 o 
   8  11   1      213.58      187.60     38.80 o 
 -11  12   1     1910.15     2104.34    200.80 o 
 -10  12   1       13.16       32.10     43.62 o 
  -9  12   1     2063.51     2479.61    227.96 o 
  -8  12   1        3.19      -15.64     35.39 o 
  -7  12   1     1134.19     1289.46     91.04 o 
  -6  12   1      944.71     1123.03     64.84 o 
  -5  12   1      899.96      947.18     42.22 o 
  -4  12   1     3061.31     3183.43     95.96 o 
  -3  12   1      362.15      337.53     18.36 o 
  -2  12   1     1746.50     1728.47     57.68 o 
  -1  12   1     2063.12     1931.84     59.54 o 
   0  12   1     1042.75      901.55     30.56 o 
   1  12   1      510.64      471.80     20.33 o 
   2  12   1       76.77       88.63      9.81 o 
   3  12   1       14.69       16.43      9.04 o 
   4  12   1      743.23      694.84     34.23 o 
   5  12   1      226.45      232.42     16.84 o 
   6  12   1     1203.03      998.85    134.76 o 
   7  12   1        0.35        2.50     16.01 o 
 -11  13   1       34.70       23.04     46.91 o 
 -10  13   1      899.74     1106.90    123.45 o 
  -9  13   1       66.61       92.17     46.91 o 
  -8  13   1     1791.06     2327.29    148.92 o 
  -7  13   1      395.87      524.75     52.06 o 
  -6  13   1        8.59       22.22     23.28 o 
  -5  13   1       32.33       36.74     18.61 o 
  -4  13   1       41.11       39.18     14.26 o 
  -3  13   1     1809.84     1787.81     60.83 o 
  -2  13   1     2153.69     2005.11     66.49 o 
  -1  13   1     1889.74     1822.32     60.99 o 
   0  13   1      351.52      287.06     20.48 o 
   1  13   1      359.33      307.46     17.43 o 
   2  13   1      462.23      413.89     25.20 o 
   3  13   1       47.18       42.30     11.64 o 
   4  13   1      153.08      137.70     17.14 o 
   5  13   1      139.27      162.54     20.31 o 
   6  13   1       19.24       18.00     17.93 o 
 -10  14   1      725.11      830.35     79.21 o 
  -9  14   1     1242.43     1659.81    118.99 o 
  -8  14   1      881.46     1060.47     83.70 o 
  -7  14   1      347.41      420.55     45.39 o 
  -6  14   1      313.82      302.89     37.50 o 
  -5  14   1      504.30      510.21     45.35 o 
  -4  14   1      869.23      917.28     47.34 o 
  -3  14   1        4.71       -9.01     16.67 o 
  -2  14   1     3766.27     3443.54    138.28 o 
  -1  14   1      207.31      168.23     21.45 o 
   0  14   1     4140.15     3508.63    128.08 o 
   1  14   1      248.55      218.80     21.38 o 
   2  14   1      285.51      294.69     31.24 o 
   3  14   1       30.66       20.92     12.76 o 
   4  14   1       30.84       42.40     15.86 o 
   5  14   1      106.74      109.68     18.64 o 
  -9  15   1      719.62      916.58     79.67 o 
  -8  15   1     1013.21     1098.76     87.58 o 
  -7  15   1      970.13     1221.29    129.21 o 
  -6  15   1       99.84      125.91     46.91 o 
  -5  15   1       92.18       78.18     38.68 o 
  -4  15   1      137.17      101.23     40.33 o 
  -3  15   1      114.64      120.15     37.86 o 
  -2  15   1       48.84       43.90     17.66 o 
  -1  15   1     1866.77     1629.75     72.00 o 
   0  15   1       42.61       23.20     13.25 o 
   1  15   1     2152.16     1949.79     98.18 o 
   2  15   1      323.68      322.16     32.51 o 
   3  15   1      580.07      553.37     39.13 o 
   4  15   1       63.60       57.01     20.53 o 
  -8  16   1      588.85      734.09     97.11 o 
  -7  16   1      212.24      239.48     57.61 o 
  -6  16   1     1216.93     1524.96    153.07 o 
  -5  16   1        5.22        7.41     35.39 o 
  -4  16   1     1072.25     1046.82    111.10 o 
  -3  16   1      145.64      137.35     21.55 o 
  -2  16   1       65.24       88.66     22.63 o 
  -1  16   1        2.18        8.72     17.80 o 
   0  16   1     1849.45     1556.43     82.17 o 
   1  16   1      690.97      657.84     43.68 o 
   2  16   1      124.98      100.57     31.00 o 
   3  16   1      117.36      115.70     22.67 o 
  -7  17   1     1604.34     1757.87    175.29 o 
  -6  17   1      226.66      230.43     55.96 o 
  -5  17   1     1780.95     1741.41    168.71 o 
  -4  17   1       60.69       42.79     41.15 o 
  -3  17   1      592.81      462.79     38.35 o 
  -2  17   1       67.24       66.62     22.18 o 
  -1  17   1       22.39        7.08     19.17 o 
   0  17   1        3.34       -3.29     18.69 o 
   1  17   1      169.76      128.93     22.83 o 
  -4  18   1     1218.99      999.09    110.28 o 
  -3  18   1        2.25        7.41     40.33 o 
  -2  18   1      533.17      487.20     70.78 o 
   2 -18   2        2.43      -13.17     40.33 o 
   3 -18   2      557.85      445.23     72.42 o 
  -1 -17   2       32.96       42.88     21.43 o 
   0 -17   2      108.89      112.89     24.20 o 
   1 -17   2       12.88      -10.10     20.40 o 
   2 -17   2        7.11        1.91     20.86 o 
   3 -17   2       49.20       67.48     43.62 o 
   4 -17   2     1145.64      959.58    109.46 o 
   5 -17   2        1.03      -18.93     39.50 o 
   6 -17   2      843.67      875.64    106.99 o 
  -3 -16   2     1130.12     1114.43     65.74 o 
  -2 -16   2      106.92      103.73     22.38 o 
  -1 -16   2      739.70      716.57     46.74 o 
   0 -16   2      322.62      338.54     31.50 o 
   1 -16   2      356.88      338.26     38.68 o 
   2 -16   2       54.91       47.82     23.04 o 
   3 -16   2      250.68      232.08     51.02 o 
   4 -16   2      507.18      545.63     77.36 o 
   5 -16   2      229.68      215.62     52.67 o 
   6 -16   2      958.10     1008.96    115.22 o 
   7 -16   2      184.82      221.38     60.08 o 
   8 -16   2      299.30      383.50     71.60 o 
  -5 -15   2      110.57      132.50     40.33 o 
  -4 -15   2      739.33      804.88     51.15 o 
  -3 -15   2       18.68        5.46     18.27 o 
  -2 -15   2     1816.39     1745.19     91.33 o 
  -1 -15   2      232.51      227.55     25.26 o 
   0 -15   2     1822.73     1653.77     86.75 o 
   1 -15   2        8.08        9.59     17.66 o 
   2 -15   2     1749.83     1429.50    139.91 o 
   3 -15   2        4.54        1.65     32.92 o 
   4 -15   2       62.87       48.56     37.03 o 
   5 -15   2     1090.53     1165.33    123.45 o 
   6 -15   2      879.46      977.69    110.28 o 
   7 -15   2     1748.15     2197.33    209.03 o 
   8 -15   2      130.28      152.25     48.56 o 
   9 -15   2      895.38     1105.25    127.56 o 
  -6 -14   2      126.94      124.52     25.51 o 
  -5 -14   2      840.68      956.94     57.85 o 
  -4 -14   2      171.81      220.70     25.25 o 
  -3 -14   2     1318.80     1203.94    106.57 o 
  -2 -14   2        7.26        9.90     14.11 o 
  -1 -14   2     4467.69     3866.18    161.67 o 
   0 -14   2      144.46      154.55     17.88 o 
   1 -14   2     1826.38     1650.71     73.14 o 
   2 -14   2      521.49      466.58     43.28 o 
   3 -14   2      273.52      242.78     46.91 o 
   4 -14   2      868.66      786.76     90.53 o 
   5 -14   2      144.56      130.85     41.97 o 
   6 -14   2     1176.36     1346.38    137.44 o 
   7 -14   2      653.90      857.54    102.05 o 
   8 -14   2     1676.25     2200.62    208.21 o 
   9 -14   2      362.25      424.65     74.07 o 
  10 -14   2     1007.89     1241.86    137.44 o 
  -7 -13   2        8.16       11.56     19.92 o 
  -6 -13   2      927.66      992.52     59.83 o 
  -5 -13   2      323.95      370.51     31.18 o 
  -4 -13   2       74.56       94.67     17.39 o 
  -3 -13   2       65.04       75.27     15.62 o 
  -2 -13   2       82.81       95.05     13.72 o 
  -1 -13   2      914.73      751.37     34.32 o 
   0 -13   2      548.78      429.78     40.27 o 
   1 -13   2     2443.61     2261.36    138.58 o 
   2 -13   2      484.63      494.42     43.46 o 
   3 -13   2      916.34      917.34     53.32 o 
   4 -13   2      951.06      949.44     68.81 o 
   5 -13   2      465.59      470.74     67.48 o 
   6 -13   2       94.45      159.66     45.26 o 
   7 -13   2      749.98      886.34    102.05 o 
   8 -13   2      158.04      177.76     50.20 o 
   9 -13   2      532.14      678.95     93.00 o 
  10 -13   2       40.40       33.74     48.56 o 
  -7 -12   2       54.98      108.22     22.74 o 
  -6 -12   2       39.25       29.60     17.79 o 
  -5 -12   2     2997.08     2944.00    180.23 o 
  -4 -12   2      320.68      311.60     20.73 o 
  -3 -12   2      274.95      266.11     21.20 o 
  -2 -12   2      815.69      711.48     25.10 o 
  -1 -12   2      119.01      100.01     11.93 o 
   0 -12   2     2236.89     1951.27     66.00 o 
   1 -12   2     1606.53     1569.16     79.55 o 
   2 -12   2     1233.58     1150.05     95.16 o 
   3 -12   2     3070.37     3213.08    155.83 o 
   4 -12   2     1476.43     1582.19     76.26 o 
   5 -12   2      712.75      798.19     49.68 o 
   6 -12   2      584.17      700.17     58.46 o 
   7 -12   2       53.14       55.96     27.35 o 
   8 -12   2     1733.91     2093.44    139.08 o 
   9 -12   2        2.08        5.76     41.97 o 
  10 -12   2     1086.97     1205.65    129.21 o 
  11 -12   2       47.90       58.43     47.73 o 
  -8 -11   2      238.86      477.32     63.37 o 
  -7 -11   2      294.69      309.12     48.76 o 
  -6 -11   2      166.20      164.53     22.33 o 
  -5 -11   2      194.56      183.30     16.76 o 
  -4 -11   2     1363.21     1179.88     86.60 o 
  -3 -11   2     2805.14     2527.96     70.09 o 
  -2 -11   2     1638.64     1438.49     43.26 o 
  -1 -11   2     1340.85     1088.03     33.74 o 
   0 -11   2       63.62       71.84      9.07 o 
   1 -11   2     2763.27     2652.74    136.25 o 
   2 -11   2     1106.44     1133.58     37.73 o 
   3 -11   2     9854.18    10647.52    448.65 o 
   4 -11   2       41.82       52.69     12.52 o 
   5 -11   2     5380.39     6070.23    250.21 o 
   6 -11   2     1450.05     1611.78     86.25 o 
   7 -11   2      110.42      176.67     30.55 o 
   8 -11   2        6.36        8.13     26.11 o 
   9 -11   2      208.03      201.85     36.61 o 
  10 -11   2      109.72      101.70     34.32 o 
  11 -11   2      238.54      297.62     64.19 o 
  -9 -10   2      128.37      224.11     28.00 o 
  -8 -10   2      267.27      475.26     73.66 o 
  -7 -10   2      126.87      119.33     26.34 o 
  -6 -10   2      379.77      434.89     31.83 o 
  -5 -10   2       20.99       18.59     10.11 o 
  -4 -10   2     1244.17     1106.28     33.78 o 
  -3 -10   2      618.70      598.37     20.77 o 
  -2 -10   2      246.47      219.76     12.44 o 
  -1 -10   2     1383.09     1317.49     41.91 o 
   0 -10   2       44.29       32.29      7.21 o 
   1 -10   2       54.48       53.06      9.55 o 
   2 -10   2     2765.67     2952.95     87.96 o 
   3 -10   2      924.71     1058.29     35.46 o 
   4 -10   2     3099.89     3524.95    129.95 o 
   5 -10   2      503.42      539.64     31.04 o 
   6 -10   2     1676.67     1795.14     80.10 o 
   7 -10   2      369.46      479.03     45.03 o 
   8 -10   2       15.47        5.89     22.49 o 
   9 -10   2      680.04      825.83    118.51 o 
  10 -10   2      345.94      341.81     63.78 o 
  11 -10   2      876.59      870.48     77.16 o 
  12 -10   2        2.36        7.42     37.87 o 
  -9  -9   2        0.80       52.57     24.60 o 
  -8  -9   2       52.98       66.77     16.37 o 
  -7  -9   2      456.62      501.33     29.22 o 
  -6  -9   2       36.48       31.11     11.55 o 
  -5  -9   2     1204.31     1093.72     31.36 o 
  -4  -9   2      728.40      619.95     19.98 o 
  -3  -9   2     6857.32     6191.25    167.27 o 
  -2  -9   2      537.75      478.14     15.54 o 
  -1  -9   2      910.74      853.41     24.65 o 
   0  -9   2      937.21      988.18     30.18 o 
   1  -9   2     2121.80     1962.06     73.93 o 
   2  -9   2      182.73      181.24     11.24 o 
   3  -9   2     2953.98     3183.07     95.51 o 
   4  -9   2     2117.06     2280.23     75.94 o 
   5  -9   2     1307.17     1472.93     59.32 o 
   6  -9   2     1010.68     1208.95     56.46 o 
   7  -9   2     4049.64     4345.05    181.56 o 
   8  -9   2       68.12       87.95     26.83 o 
   9  -9   2       30.78       18.50     21.00 o 
  10  -9   2      110.99      128.95     27.74 o 
  11  -9   2       53.12       44.08     40.74 o 
  12  -9   2      116.59      190.11     77.36 o 
 -10  -8   2      492.01      657.24     47.64 o 
  -9  -8   2      497.27      618.37     35.92 o 
  -8  -8   2       35.92       50.87     15.26 o 
  -7  -8   2       69.95       83.27     13.13 o 
  -6  -8   2       24.91       27.56      9.28 o 
  -5  -8   2     1881.51     1678.57     45.57 o 
  -4  -8   2     6133.96     5308.93    143.76 o 
  -3  -8   2       12.95       15.29      5.54 o 
  -2  -8   2     4758.84     4236.75     97.07 o 
  -1  -8   2      439.81      447.36     13.47 o 
   0  -8   2     5493.36     6079.96    151.32 o 
   1  -8   2      542.85      672.28     18.03 o 
   2  -8   2      339.45      356.62     14.46 o 
   3  -8   2      790.14      878.52     32.18 o 
   4  -8   2     6597.21     7972.59    252.87 o 
   5  -8   2     3130.70     3515.94    118.86 o 
   6  -8   2     2412.79     2584.72    156.32 o 
   7  -8   2     4280.64     4893.17    243.27 o 
   8  -8   2        6.42        7.22     22.49 o 
   9  -8   2        5.03       -5.14     19.08 o 
  10  -8   2       31.18       37.10     24.02 o 
  11  -8   2      495.03      513.26     51.27 o 
  12  -8   2        3.44      -58.43     59.25 o 
 -10  -7   2      510.11      591.20     44.65 o 
  -9  -7   2      288.62      339.66     22.46 o 
  -8  -7   2       29.83       37.24     14.28 o 
  -7  -7   2     1788.96     1740.39     74.77 o 
  -6  -7   2      269.99      270.67     12.53 o 
  -5  -7   2      424.68      411.15     16.43 o 
  -4  -7   2      730.90      646.79     21.70 o 
  -3  -7   2     4211.30     3581.00     83.14 o 
  -2  -7   2       21.14       18.19      3.94 o 
  -1  -7   2    17169.64    16315.67    370.61 o 
   0  -7   2     1448.03     1369.70     32.66 o 
   1  -7   2     2252.07     2651.80     65.60 o 
   2  -7   2     4311.10     5103.37    131.92 o 
   3  -7   2      629.23      725.21     23.51 o 
   4  -7   2       18.89       36.47      7.35 o 
   5  -7   2       35.90       42.81      8.77 o 
   6  -7   2      169.54      125.04     14.67 o 
   7  -7   2     1805.30     1729.00    128.79 o 
   8  -7   2     6226.26     7103.14    448.11 o 
   9  -7   2      196.29      172.92     25.04 o 
  10  -7   2     1225.07      999.14     78.33 o 
  11  -7   2      413.94      445.76     70.93 o 
  12  -7   2       69.43       44.02     37.45 o 
 -11  -6   2      295.53      401.66     42.77 o 
 -10  -6   2      840.59     1102.50     55.99 o 
  -9  -6   2       98.63      124.38     15.80 o 
  -8  -6   2      882.27     1032.36     39.14 o 
  -7  -6   2       90.23       80.53      9.70 o 
  -6  -6   2      882.83      834.81     23.91 o 
  -5  -6   2       77.34       66.02      6.60 o 
  -4  -6   2       49.68       52.97      5.21 o 
  -3  -6   2      436.56      357.39     10.35 o 
  -2  -6   2      364.22      284.67      8.58 o 
  -1  -6   2       55.43       60.24      4.09 o 
   0  -6   2     2282.29     2144.41     55.12 o 
   1  -6   2    10613.86    11950.73    306.85 o 
   2  -6   2    11614.14    13298.38    361.45 o 
   3  -6   2      464.74      458.62     15.39 o 
   4  -6   2      122.98      161.66     10.18 o 
   5  -6   2       50.52       46.48      9.26 o 
   6  -6   2     2128.96     2588.93    155.85 o 
   7  -6   2     7695.16     7332.42    546.45 o 
   8  -6   2      112.43      113.22     17.20 o 
   9  -6   2     6364.84     6171.11    841.08 o 
  10  -6   2        0.03      -10.75     21.27 o 
  12  -6   2      519.21      503.15    243.60 o 
 -11  -5   2      339.17      518.27     50.33 o 
 -10  -5   2       51.90       81.33     24.86 o 
  -9  -5   2      721.78      886.19     38.51 o 
  -8  -5   2       34.83       31.83      9.44 o 
  -7  -5   2      273.26      259.02     13.28 o 
  -6  -5   2     1609.92     1517.69     37.83 o 
  -5  -5   2     1572.99     1439.94     33.49 o 
  -4  -5   2     1161.23     1039.93     23.79 o 
  -3  -5   2      553.87      627.69     15.90 o 
  -2  -5   2     2012.40     1746.15     48.56 o 
  -1  -5   2      264.66      373.83     10.23 o 
   0  -5   2     1052.66     1026.71     27.99 o 
   1  -5   2     6754.28     7999.90    200.59 o 
   2  -5   2       47.08       46.64      4.62 o 
   3  -5   2     4499.46     5259.36    184.48 o 
   4  -5   2       47.74       19.59      5.37 o 
   5  -5   2      879.48      855.06     46.74 o 
   6  -5   2      559.25      613.13     28.06 o 
   7  -5   2     2051.44     2431.11    147.37 o 
   8  -5   2     1673.06     1592.55     88.23 o 
   9  -5   2     1566.44     1633.52    107.36 o 
  10  -5   2     3775.68     3657.11    440.29 o 
  11  -5   2        8.23        3.63     30.14 o 
  12  -5   2      139.34      114.92     67.90 o 
  13  -5   2       65.87       72.42     52.67 o 
 -12  -4   2      251.47      533.28     77.36 o 
 -11  -4   2       84.62       93.89     37.03 o 
  -9  -4   2     1395.96     1555.93     65.66 o 
  -8  -4   2     1558.04     1521.96     52.77 o 
  -7  -4   2     2630.60     2494.22     62.63 o 
  -6  -4   2       59.15       57.11      6.11 o 
  -5  -4   2     2182.23     2044.91     47.06 o 
  -4  -4   2     1270.37     1069.14     27.24 o 
  -3  -4   2     1079.41      969.67     23.06 o 
  -2  -4   2     5585.07     5381.83    127.12 o 
  -1  -4   2      349.12      307.88      8.07 o 
   0  -4   2       95.12      145.50      5.28 o 
   1  -4   2    12171.02    13693.59    342.71 o 
   2  -4   2    16718.94    18866.25    528.11 o 
   3  -4   2     3141.32     3269.85    107.59 o 
   4  -4   2      120.87      157.48     10.32 o 
   5  -4   2      345.33      342.37     17.67 o 
   6  -4   2     1640.93     2044.77     73.27 o 
   7  -4   2        5.88        9.08     12.03 o 
   8  -4   2      538.69      487.55     34.67 o 
   9  -4   2      615.89      564.48     49.73 o 
  10  -4   2      617.60      668.95     84.77 o 
  11  -4   2      289.74      293.19    136.20 o 
  12  -4   2       40.57       34.05     55.96 o 
  13  -4   2        3.91       40.33     50.20 o 
 -12  -3   2       55.02       53.34     31.82 o 
 -11  -3   2        1.16        9.03     26.02 o 
 -10  -3   2      184.53      234.46    118.10 o 
  -9  -3   2     2035.63     2014.45     92.77 o 
  -8  -3   2      857.67      802.01     29.20 o 
  -7  -3   2      854.97      735.28     21.54 o 
  -6  -3   2     1845.08     1559.62     40.15 o 
  -5  -3   2      306.84      255.42      9.09 o 
  -4  -3   2     2703.16     2366.35     54.93 o 
  -3  -3   2       23.16       24.19      2.90 o 
  -2  -3   2      207.79      197.93      5.98 o 
  -1  -3   2     6247.46     6139.23    138.85 o 
   0  -3   2    16589.47    17390.45    455.25 o 
   1  -3   2     1668.43     1911.42     54.69 o 
   2  -3   2    14547.86    14969.57    481.67 o 
   3  -3   2      523.89      647.19     25.82 o 
   4  -3   2    11408.33    12140.43    350.84 o 
   5  -3   2      611.27      640.95     24.08 o 
   6  -3   2     1165.68     1215.90     46.20 o 
   7  -3   2      279.17      304.10     23.25 o 
   8  -3   2      574.24      584.94     38.27 o 
   9  -3   2     1645.15     1717.78     89.45 o 
  10  -3   2       51.24       22.36     24.14 o 
  11  -3   2       96.74      108.51     45.26 o 
  12  -3   2       10.92       12.79     33.80 o 
  13  -3   2       21.66        0.00     46.09 o 
 -12  -2   2      145.96      164.40     83.12 o 
 -11  -2   2      486.83      639.45     78.18 o 
 -10  -2   2       47.20       39.20     23.73 o 
  -9  -2   2      252.02      239.31     19.93 o 
  -8  -2   2      186.30      173.92     15.70 o 
  -7  -2   2     1868.13     1819.61     46.57 o 
  -6  -2   2      562.36      607.82     17.95 o 
  -5  -2   2     8689.42     8339.20    184.46 o 
  -4  -2   2       33.95       29.75      3.34 o 
  -3  -2   2     7823.96     7090.39    144.76 o 
  -2  -2   2     1839.00     1727.64     40.49 o 
  -1  -2   2    11433.74    10716.42    254.39 o 
   0  -2   2     5768.13     5782.30    185.40 o 
   1  -2   2     6384.54     6446.84    206.51 o 
   2  -2   2       37.84       31.93      3.80 o 
   3  -2   2    25784.40    26430.26    730.78 o 
   4  -2   2     1371.97     1133.65     33.92 o 
   5  -2   2      327.79      405.79     16.34 o 
   6  -2   2     1288.65     1232.79     43.68 o 
   7  -2   2      222.11      275.14     12.77 o 
   8  -2   2      321.52      360.57     20.95 o 
   9  -2   2      440.65      530.68     30.81 o 
  10  -2   2      144.08      116.08     32.58 o 
  11  -2   2      110.88       99.37     57.20 o 
  12  -2   2      252.51      283.33    135.79 o 
 -12  -1   2      263.54      274.22    137.44 o 
 -11  -1   2      994.60     1188.37    117.68 o 
 -10  -1   2      342.63      298.95    158.42 o 
  -9  -1   2      840.04      893.07     41.20 o 
  -8  -1   2      714.86      737.24     31.46 o 
  -7  -1   2      340.00      274.03     12.78 o 
  -6  -1   2     6192.42     5768.84    134.29 o 
  -5  -1   2     1865.72     2067.51     45.64 o 
  -4  -1   2     3506.68     2974.78     62.06 o 
  -3  -1   2     2697.74     2609.11     61.61 o 
  -2  -1   2      173.10      164.48      6.12 o 
  -1  -1   2     1274.73     1145.29     31.20 o 
   0  -1   2      639.03      615.22     18.71 o 
   1  -1   2        8.74       21.45      3.08 o 
   2  -1   2    10981.37    10648.88    287.04 o 
   3  -1   2      213.62      206.08     10.05 o 
   4  -1   2       44.93       74.86      5.26 o 
   5  -1   2       26.53       50.07      5.04 o 
   6  -1   2       47.16       57.35      5.71 o 
   7  -1   2     2044.99     1931.22     58.02 o 
   8  -1   2       92.68       91.06     14.97 o 
   9  -1   2        6.07        5.51     14.01 o 
  10  -1   2       70.56       66.69     33.18 o 
  11  -1   2       52.40       71.59     23.41 o 
  12  -1   2        4.85       23.82     32.38 o 
 -13   0   2      405.67      632.86     88.06 o 
 -12   0   2      809.37      947.24    102.87 o 
 -11   0   2      269.46      247.14    148.55 o 
 -10   0   2       73.79       66.38     20.55 o 
  -9   0   2       25.78       36.81     12.77 o 
  -8   0   2      122.73      119.91     12.85 o 
  -7   0   2      146.24      125.37      8.85 o 
  -6   0   2     1771.61     1845.04     46.57 o 
  -5   0   2     9384.84     9878.55    211.33 o 
  -4   0   2      760.57      761.57     18.27 o 
  -3   0   2    50096.63    50031.30   1133.60 o 
  -2   0   2      836.66      816.54     19.51 o 
  -1   0   2     2273.25     2276.66     73.91 o 
   0   0   2     4186.87     3676.78     92.95 o 
   1   0   2      295.51      313.73      8.15 o 
   2   0   2    27690.19    25500.08    613.57 o 
   3   0   2     9746.21     9328.59    219.64 o 
   4   0   2     6248.43     5860.17    148.93 o 
   5   0   2      484.21      402.13     12.51 o 
   6   0   2      548.97      629.79     18.83 o 
   7   0   2      345.76      363.71     16.08 o 
   8   0   2     4448.16     4559.02    139.95 o 
   9   0   2       68.34       73.94     16.75 o 
  10   0   2      810.98      880.30     57.73 o 
  11   0   2      467.51      503.29     44.29 o 
  12   0   2       16.91        9.39     38.27 o 
 -13   1   2        0.75      -10.02     32.90 o 
 -10   1   2     2190.83     2319.79    151.43 o 
  -9   1   2      108.82      114.55     14.37 o 
  -8   1   2      973.93      982.60     43.60 o 
  -7   1   2      512.77      539.17     24.41 o 
  -6   1   2     3252.49     3791.73    105.05 o 
  -5   1   2     3248.11     3675.45     89.18 o 
  -4   1   2     5769.87     6237.33    156.93 o 
  -3   1   2    10325.95    11521.64    286.78 o 
  -2   1   2      307.73      333.87     10.16 o 
  -1   1   2     3533.82     3493.05     89.92 o 
   0   1   2     3721.84     3508.34    175.83 o 
   1   1   2     4088.02     3435.08     95.15 o 
   2   1   2     1299.84     1153.56     28.05 o 
   3   1   2     5189.99     5248.83    133.73 o 
   4   1   2       14.67       14.51      3.55 o 
   5   1   2      877.93      744.27     19.88 o 
   6   1   2       65.59       58.37      5.90 o 
   7   1   2      536.35      463.71     18.42 o 
   8   1   2     2521.34     2588.62     81.56 o 
   9   1   2      399.06      388.01     29.06 o 
  10   1   2       12.60       13.51     17.94 o 
  11   1   2      156.62      140.94     43.21 o 
  12   1   2       16.17        8.57     30.05 o 
 -12   2   2      101.39       90.65     34.01 o 
 -11   2   2     2495.18     2514.38    277.75 o 
 -10   2   2        8.59       -3.84     18.21 o 
  -9   2   2      243.27      266.11     25.10 o 
  -8   2   2      742.14      803.96     52.38 o 
  -7   2   2     2119.48     2338.72     70.48 o 
  -6   2   2      123.19      158.40     12.12 o 
  -5   2   2       65.82       80.02      5.60 o 
  -4   2   2     1354.62     1583.17     49.73 o 
  -3   2   2     2008.71     2431.84     68.88 o 
  -2   2   2      481.90      582.77     22.11 o 
  -1   2   2    14082.30    14611.56    380.31 o 
   0   2   2      495.32      469.88     18.22 o 
   1   2   2     1110.64     1074.57     35.45 o 
   2   2   2      531.48      476.41     12.04 o 
   3   2   2     3966.54     3713.07     80.26 o 
   4   2   2     1219.25     1134.17     27.08 o 
   5   2   2     1365.37     1278.03     31.83 o 
   6   2   2     1974.90     1886.95     51.18 o 
   7   2   2        6.74       -1.43      7.44 o 
   8   2   2     1897.52     1942.30     62.52 o 
   9   2   2      315.67      306.31     22.46 o 
  10   2   2     1795.25     1989.46    151.02 o 
  11   2   2      228.13      296.35     37.45 o 
  12   2   2       24.51      -41.15     50.20 o 
 -13   3   2        2.50      -21.23     34.99 o 
 -12   3   2      251.82      102.05     58.43 o 
 -11   3   2       28.00       17.66     21.59 o 
 -10   3   2     2289.46     2646.69    164.94 o 
  -9   3   2      448.60      518.35     36.71 o 
  -8   3   2     1183.74     1245.07     91.92 o 
  -7   3   2      357.29      379.45     20.85 o 
  -6   3   2       13.30        8.55      6.87 o 
  -5   3   2     5811.58     7217.04    214.55 o 
  -4   3   2      448.94      502.82     21.28 o 
  -3   3   2     6652.90     8313.41    316.90 o 
  -2   3   2     7778.43     9459.66    340.90 o 
  -1   3   2       87.56       96.40      3.58 o 
   0   3   2    12487.87    13338.06    335.47 o 
   1   3   2    31073.11    28466.65    755.14 o 
   2   3   2     1341.92     1286.01     30.20 o 
   3   3   2     2974.26     2785.59     60.87 o 
   4   3   2     3083.30     3205.23     70.18 o 
   5   3   2     1432.33     1347.16     31.19 o 
   6   3   2     1173.19     1104.46     27.61 o 
   7   3   2     2341.92     2207.50     69.55 o 
   8   3   2      867.32      860.97     31.62 o 
   9   3   2       44.53       47.95     15.28 o 
  10   3   2      585.52      637.89     47.25 o 
  11   3   2      457.74      606.21     49.79 o 
 -13   4   2       39.65      -11.52     62.55 o 
 -12   4   2      188.43      167.60     38.15 o 
 -11   4   2       89.26       69.76     34.09 o 
 -10   4   2     1045.61     1039.01     61.60 o 
  -9   4   2     1885.32     2122.96    108.12 o 
  -8   4   2      346.22      332.14     27.84 o 
  -7   4   2     2363.22     2732.11    128.36 o 
  -6   4   2     3679.09     3971.61    125.86 o 
  -5   4   2       67.34       70.04      6.27 o 
  -4   4   2      577.06      769.64     25.38 o 
  -3   4   2      337.26      426.33     14.05 o 
  -2   4   2    10780.54    12340.39    305.97 o 
  -1   4   2     3038.94     3123.67     80.04 o 
   0   4   2    19759.37    20195.21    442.52 o 
   1   4   2     5614.45     5224.02    124.23 o 
   2   4   2     3653.06     3241.82     74.97 o 
   3   4   2      474.00      471.16     12.51 o 
   4   4   2     1693.89     1504.01     34.07 o 
   5   4   2        2.59        6.21      4.08 o 
   6   4   2      124.89      146.43      8.17 o 
   7   4   2       60.36       43.33      8.24 o 
   8   4   2      816.45      832.40     30.73 o 
   9   4   2      997.82     1012.74     86.59 o 
  10   4   2      367.78      374.12     51.02 o 
  11   4   2      288.45      289.63    167.47 o 
 -13   5   2       27.97      -20.57     65.01 o 
 -12   5   2      322.35      344.72     44.22 o 
 -11   5   2       88.86      111.81     26.25 o 
 -10   5   2     1034.92     1192.44     83.77 o 
  -9   5   2     2085.89     2319.61    117.62 o 
  -8   5   2      340.26      438.79     36.43 o 
  -7   5   2     6909.39     8377.25    304.25 o 
  -6   5   2      448.85      545.87     19.53 o 
  -5   5   2     4088.73     5166.89    169.97 o 
  -4   5   2      185.99      196.99      9.46 o 
  -3   5   2      194.27      329.87     12.16 o 
  -2   5   2     1085.12     1289.78     31.97 o 
  -1   5   2      143.52      204.45      6.73 o 
   0   5   2      115.43      131.27      4.68 o 
   1   5   2    18331.21    16871.76    359.86 o 
   2   5   2     4482.70     4176.76     92.43 o 
   3   5   2     6520.03     5806.45    133.19 o 
   4   5   2     1253.88     1133.23     26.38 o 
   5   5   2      160.37      155.76      7.12 o 
   6   5   2      448.11      439.99     14.41 o 
   7   5   2        1.35        9.61      7.09 o 
   8   5   2      686.85      674.60     28.97 o 
   9   5   2        5.14       16.08     14.55 o 
  10   5   2      282.38      297.97     50.20 o 
  11   5   2      118.27       -9.88     40.33 o 
 -13   6   2      274.05      225.55     73.24 o 
 -12   6   2      202.88      168.32     40.51 o 
 -11   6   2      146.51       96.23     29.69 o 
 -10   6   2        1.12       11.89     20.02 o 
  -9   6   2      468.41      522.28     38.92 o 
  -8   6   2      643.49      784.28     41.09 o 
  -7   6   2     3353.32     4242.16    157.89 o 
  -6   6   2     8364.79    10066.38    295.40 o 
  -5   6   2       21.10       38.98      6.76 o 
  -4   6   2     9960.65    12401.57    314.32 o 
  -3   6   2      103.53      104.48      5.80 o 
  -2   6   2      815.98      981.02     24.76 o 
  -1   6   2     2122.44     2479.45     71.60 o 
   0   6   2    16634.41    18792.38    400.04 o 
   1   6   2     4060.61     4162.25     90.38 o 
   2   6   2    12744.73    12306.98    256.78 o 
   3   6   2     9052.39     8281.08    181.81 o 
   4   6   2     9556.82     8867.16    203.04 o 
   5   6   2      671.76      589.32     17.31 o 
   6   6   2      337.92      351.77     15.01 o 
   7   6   2      376.60      387.09     17.03 o 
   8   6   2       45.97       24.19      9.17 o 
   9   6   2      571.62      667.45     65.43 o 
  10   6   2      192.51      203.75    114.80 o 
  11   6   2      462.77      650.15     83.12 o 
 -13   7   2     1993.91     1901.06    185.99 o 
 -12   7   2      363.35      339.14     49.21 o 
 -11   7   2      624.45      784.77     71.60 o 
 -10   7   2       17.09        7.87     21.09 o 
  -9   7   2       61.07       64.35     20.28 o 
  -8   7   2      551.04      632.92     36.46 o 
  -7   7   2      225.64      290.58     19.56 o 
  -6   7   2        2.47        6.05      7.83 o 
  -5   7   2     7017.33     8614.15    253.78 o 
  -4   7   2      191.22      236.75      9.82 o 
  -3   7   2     9545.87    10900.99    260.12 o 
  -2   7   2     1304.68     1391.83     39.45 o 
  -1   7   2      705.83      668.78     17.82 o 
   0   7   2     2584.84     2742.52     59.65 o 
   1   7   2      635.13      598.71     14.75 o 
   2   7   2      611.98      515.52     13.26 o 
   3   7   2     1756.09     1524.26     31.96 o 
   4   7   2     1640.59     1413.97     36.14 o 
   5   7   2      457.73      426.87     13.65 o 
   6   7   2      487.06      479.93     17.37 o 
   7   7   2       20.93       12.95      7.67 o 
   8   7   2       29.77       22.51      9.60 o 
   9   7   2       58.78       51.14     14.92 o 
  10   7   2        2.21        8.67     19.11 o 
 -13   8   2        3.29        0.82     51.85 o 
 -12   8   2     2537.38     2978.70    430.00 o 
 -11   8   2      270.81      282.07     42.63 o 
 -10   8   2      656.24      788.44     66.00 o 
  -9   8   2      505.31      593.60     53.45 o 
  -8   8   2     1107.73     1276.78     61.06 o 
  -7   8   2        4.73        0.51     12.25 o 
  -6   8   2     4489.69     5339.19    159.86 o 
  -5   8   2     1586.03     1888.67     59.16 o 
  -4   8   2     4883.43     5489.09    137.45 o 
  -3   8   2      970.33     1091.16     30.12 o 
  -2   8   2     4833.29     5384.21    142.66 o 
  -1   8   2      742.71      779.68     21.83 o 
   0   8   2     2192.84     2271.88     52.40 o 
   1   8   2     2868.76     2954.74     64.85 o 
   2   8   2      624.49      597.37     15.22 o 
   3   8   2      636.41      602.74     16.25 o 
   4   8   2       72.16       69.07      6.03 o 
   5   8   2     2876.53     2605.39     74.24 o 
   6   8   2      303.86      300.11     14.43 o 
   7   8   2      624.93      697.35     26.42 o 
   8   8   2       70.73       69.33     12.81 o 
   9   8   2      807.60     1002.93     51.79 o 
  10   8   2      173.94      167.06     40.33 o 
 -12   9   2      211.08      255.94     61.72 o 
 -11   9   2     2997.95     3337.97    297.92 o 
 -10   9   2        6.31       18.35     28.18 o 
  -9   9   2      192.04      223.42     34.01 o 
  -8   9   2        6.23        1.47     17.44 o 
  -7   9   2      286.28      385.22     30.69 o 
  -6   9   2     1506.99     1824.39     54.52 o 
  -5   9   2     2800.61     3258.86     87.33 o 
  -4   9   2     2306.35     2631.41     65.75 o 
  -3   9   2      116.06      128.91      8.28 o 
  -2   9   2     1845.64     1821.72     51.48 o 
  -1   9   2     1799.24     2003.18     52.20 o 
   0   9   2      970.52      816.18     21.87 o 
   1   9   2      121.15      128.19      6.25 o 
   2   9   2        0.47        6.70      4.43 o 
   3   9   2     2180.50     1952.90     48.00 o 
   4   9   2        7.91        1.83      5.77 o 
   5   9   2        4.75       10.06      6.93 o 
   6   9   2     1797.68     1712.26     50.98 o 
   7   9   2      225.37      231.49     15.17 o 
   8   9   2     1240.06     1512.60     72.10 o 
   9   9   2      707.10      755.46     42.74 o 
 -12  10   2     1351.08     1572.70    158.83 o 
 -11  10   2      852.23      906.91    105.34 o 
 -10  10   2     2330.05     2593.18    235.37 o 
  -9  10   2      456.97      590.07     77.36 o 
  -8  10   2      761.74      951.35    101.23 o 
  -7  10   2      362.53      419.88     32.55 o 
  -6  10   2       29.39       30.40     13.99 o 
  -5  10   2        9.07       10.10      9.37 o 
  -4  10   2      527.24      569.79     22.41 o 
  -3  10   2      504.84      553.09     19.36 o 
  -2  10   2       60.56       52.66      6.97 o 
  -1  10   2      451.63      443.46     13.99 o 
   0  10   2       33.76       27.67      5.54 o 
   1  10   2     1639.66     1579.02     39.92 o 
   2  10   2      109.99      119.94      7.52 o 
   3  10   2      310.17      272.86     11.19 o 
   4  10   2        8.49        9.20      7.33 o 
   5  10   2      401.21      365.87     17.13 o 
   6  10   2      392.77      409.42     17.98 o 
   7  10   2      429.06      453.11     25.03 o 
   8  10   2      150.79      166.59     31.73 o 
 -12  11   2      150.06      201.63     56.78 o 
 -11  11   2      318.35      337.42     60.08 o 
 -10  11   2     1160.08     1367.78    139.08 o 
  -9  11   2      765.29      906.09    102.05 o 
  -8  11   2      728.42      963.70    104.52 o 
  -7  11   2      110.55      153.77     26.69 o 
  -6  11   2      516.99      656.88     33.08 o 
  -5  11   2     1053.17     1169.10     44.03 o 
  -4  11   2     5948.82     6468.20    188.53 o 
  -3  11   2      237.91      256.21     14.63 o 
  -2  11   2     2048.54     2074.29     61.03 o 
  -1  11   2     1897.10     1900.17     50.52 o 
   0  11   2     2569.35     2425.27     66.64 o 
   1  11   2     1057.48      958.22     33.59 o 
   2  11   2      152.90      152.99      9.68 o 
   3  11   2       28.83       22.62      7.80 o 
   4  11   2      179.69      176.03     14.29 o 
   5  11   2       43.44       44.15     10.20 o 
   6  11   2      402.86      456.17     25.29 o 
   7  11   2      900.75      970.46     57.10 o 
   8  11   2       64.81       76.12     22.70 o 
 -11  12   2      245.69      300.38     60.08 o 
 -10  12   2      645.12      915.97    106.99 o 
  -9  12   2     1091.25     1455.01    145.67 o 
  -8  12   2      627.20      792.48     68.29 o 
  -7  12   2     1095.32     1398.24     96.60 o 
  -6  12   2      398.26      473.48     31.28 o 
  -5  12   2      228.07      323.54     18.16 o 
  -4  12   2        5.13        4.70     10.22 o 
  -3  12   2      716.79      721.94     27.09 o 
  -2  12   2      526.53      497.15     22.22 o 
  -1  12   2      803.76      748.89     29.75 o 
   0  12   2     1573.19     1381.34     46.57 o 
   1  12   2     1570.02     1315.71     50.39 o 
   2  12   2     3601.10     3221.79    110.75 o 
   3  12   2      234.49      212.39     18.11 o 
   4  12   2      584.82      550.81     26.91 o 
   5  12   2        9.43       43.16     14.01 o 
   6  12   2      182.24      178.25     19.02 o 
   7  12   2       80.65       78.85     18.49 o 
 -11  13   2       38.98       44.44     50.20 o 
 -10  13   2       58.22       79.01     49.38 o 
  -9  13   2      170.31      261.16     45.94 o 
  -8  13   2     1670.96     1888.23    125.98 o 
  -7  13   2        5.80       27.11     26.60 o 
  -6  13   2     6571.39     7633.50    355.49 o 
  -5  13   2     2690.03     2814.97    105.79 o 
  -4  13   2       71.96       46.30     11.98 o 
  -3  13   2        1.84       -1.59     10.63 o 
  -2  13   2     1229.51     1159.64     36.24 o 
  -1  13   2      326.52      305.95     18.87 o 
   0  13   2      420.16      352.34     20.27 o 
   1  13   2     2380.03     2013.63     73.88 o 
   2  13   2      704.30      642.45     29.29 o 
   3  13   2      973.58      910.21     38.09 o 
   4  13   2      394.77      372.15     24.62 o 
   5  13   2      854.51      883.87     43.30 o 
   6  13   2       81.38      110.28     22.02 o 
 -10  14   2        4.76      -12.34     38.88 o 
  -9  14   2      313.78      400.85     52.49 o 
  -8  14   2       25.39       36.40     30.82 o 
  -7  14   2      303.25      389.20     44.80 o 
  -6  14   2       15.25       16.47     25.77 o 
  -5  14   2      662.59      692.19     39.97 o 
  -4  14   2      495.06      484.62     31.83 o 
  -3  14   2      426.02      434.19     22.74 o 
  -2  14   2      769.92      647.22     27.52 o 
  -1  14   2      132.75      129.07     15.01 o 
   0  14   2       32.85       23.29     11.88 o 
   1  14   2      615.30      580.08     31.04 o 
   2  14   2     1950.08     1761.33     73.59 o 
   3  14   2      126.13      118.35     16.92 o 
   4  14   2      520.54      548.36     32.62 o 
   5  14   2       16.57       31.97     19.33 o 
  -9  15   2        1.70       25.86     36.32 o 
  -8  15   2       60.24       89.85     35.44 o 
  -7  15   2        6.28        6.76     28.77 o 
  -6  15   2     2026.38     2222.31    154.72 o 
  -5  15   2     2215.66     2170.17    199.98 o 
  -4  15   2      841.71      833.74     63.67 o 
  -3  15   2      640.18      600.94     40.91 o 
  -2  15   2       43.42       48.72     14.49 o 
  -1  15   2       52.86       47.26     14.29 o 
   0  15   2      113.18      122.76     20.91 o 
   1  15   2      261.21      257.55     27.34 o 
   2  15   2      136.65      126.79     17.45 o 
   3  15   2      384.85      394.29     27.16 o 
   4  15   2       27.05       25.44     19.77 o 
  -8  16   2      487.56      523.41     78.18 o 
  -7  16   2       47.88       74.89     46.09 o 
  -6  16   2      408.74      399.14     64.19 o 
  -5  16   2      592.06      612.29     79.01 o 
  -4  16   2      584.60      568.92     51.48 o 
  -3  16   2     1137.26      965.74     86.00 o 
  -2  16   2      574.15      532.05     48.87 o 
  -1  16   2       10.55       16.22     16.28 o 
   0  16   2        9.03        8.96     15.43 o 
   1  16   2       25.71       11.91     17.66 o 
   2  16   2      100.16      108.00     21.90 o 
   3  16   2      140.86      186.09     25.85 o 
  -7  17   2      138.48       90.53     49.38 o 
  -6  17   2      836.04      899.51    105.34 o 
  -5  17   2     1211.20     1180.14    124.27 o 
  -4  17   2       96.78      102.05     40.33 o 
  -3  17   2      289.86      335.52     44.03 o 
  -2  17   2        2.47       -1.29     29.08 o 
  -1  17   2       12.91        5.76     32.92 o 
   0  17   2        3.96       36.21     35.39 o 
   1  17   2       41.40       15.64     33.74 o 
  -1 -17   3     1295.13     1303.87     73.67 o 
   0 -17   3      523.47      498.70     41.41 o 
   1 -17   3     1071.10     1066.00     64.08 o 
   2 -17   3      912.99      917.79     58.41 o 
   3 -17   3        4.55      -18.93     37.03 o 
   4 -17   3        2.51       10.70     40.33 o 
   5 -17   3      203.92      211.50     56.78 o 
   6 -17   3      378.51      367.87     67.48 o 
  -3 -16   3       10.84       40.69     20.68 o 
  -2 -16   3      364.61      367.61     34.56 o 
  -1 -16   3      399.36      360.98     33.34 o 
   0 -16   3     1734.33     1573.98     85.66 o 
   1 -16   3     1177.02     1026.71     61.01 o 
   2 -16   3     1394.32     1287.96     71.97 o 
   3 -16   3      103.71       89.70     41.97 o 
   4 -16   3       10.13       28.80     41.97 o 
   5 -16   3        1.73      -10.70     37.86 o 
   6 -16   3      121.16      106.16     47.73 o 
   7 -16   3      459.58      560.44     83.94 o 
   8 -16   3      137.51      103.69     53.49 o 
  -5 -15   3      238.36      293.80     52.67 o 
  -4 -15   3        4.56       39.36     19.57 o 
  -3 -15   3       17.50       12.22     18.11 o 
  -2 -15   3      346.62      327.59     29.99 o 
  -1 -15   3       38.49       32.60     18.11 o 
   0 -15   3       33.76       43.12     19.03 o 
   1 -15   3      754.92      719.19     54.73 o 
   2 -15   3      839.30      776.88     90.53 o 
   3 -15   3       37.18       24.69     36.21 o 
   4 -15   3      275.53      258.41     53.49 o 
   5 -15   3        8.33       -1.65     33.74 o 
   6 -15   3       47.39       51.02     43.62 o 
   7 -15   3      258.57      314.37     64.19 o 
   8 -15   3       93.34      157.19     55.96 o 
   9 -15   3      168.14      257.59     64.19 o 
  -6 -14   3      346.38      453.63     38.81 o 
  -5 -14   3      291.26      473.29     37.87 o 
  -4 -14   3       22.41       28.18     18.37 o 
  -3 -14   3        3.34       12.37     16.58 o 
  -2 -14   3       69.75       65.79     18.11 o 
  -1 -14   3      328.68      283.06     27.10 o 
   0 -14   3      289.92      315.46     28.00 o 
   1 -14   3     1425.86     1253.06     68.61 o 
   2 -14   3      651.83      558.80     71.60 o 
   3 -14   3      490.87      482.26     67.48 o 
   4 -14   3        0.79      -27.98     27.98 o 
   5 -14   3       29.65       55.14     39.50 o 
   6 -14   3       38.78        3.29     39.50 o 
   7 -14   3      586.15      638.63     87.23 o 
   8 -14   3      133.67      116.04     44.44 o 
   9 -14   3      312.28      482.26     78.18 o 
  10 -14   3     1216.39     1220.47    135.79 o 
  -7 -13   3      303.94      333.51     32.80 o 
  -6 -13   3     1263.86     1442.72     78.86 o 
  -5 -13   3      892.09      833.09     50.61 o 
  -4 -13   3     1993.59     1812.53     94.68 o 
  -3 -13   3       39.51       25.75     15.53 o 
  -2 -13   3     1077.43      948.44     45.80 o 
  -1 -13   3       65.14       55.96     13.73 o 
   0 -13   3      244.19      202.81     17.44 o 
   1 -13   3      137.36      121.41     20.04 o 
   2 -13   3      918.01      866.53     62.72 o 
   3 -13   3     1211.30     1271.93     85.33 o 
   4 -13   3      956.21      827.91     92.17 o 
   5 -13   3     1036.88     1134.88    117.68 o 
   6 -13   3      656.50      734.91     89.70 o 
   7 -13   3     1106.93     1165.33    121.80 o 
   8 -13   3      945.01     1043.53    116.04 o 
   9 -13   3      215.89      249.36     60.08 o 
  10 -13   3        6.96        0.82     46.09 o 
  -7 -12   3       44.78       64.28     20.56 o 
  -6 -12   3      106.69      129.34     21.54 o 
  -5 -12   3      826.39      959.94     54.95 o 
  -4 -12   3        7.72       -2.16     11.96 o 
  -3 -12   3      402.26      362.29     22.28 o 
  -2 -12   3      846.83      758.17     33.19 o 
  -1 -12   3       19.71       24.48     10.40 o 
   0 -12   3        2.11        5.74      9.91 o 
   1 -12   3       14.30       15.83     14.83 o 
   2 -12   3       10.12       24.77     14.65 o 
   3 -12   3     2362.19     2347.61    102.05 o 
   4 -12   3      711.09      827.44     43.18 o 
   5 -12   3     3136.60     3514.37    217.34 o 
   6 -12   3     1968.31     2401.47    153.92 o 
   7 -12   3      396.79      477.26     48.26 o 
   8 -12   3      888.25     1086.01     83.49 o 
   9 -12   3       90.73      137.02     36.08 o 
  10 -12   3       25.54       66.71     35.95 o 
  11 -12   3       46.91       80.65     51.85 o 
  -8 -11   3      169.50      230.53     27.88 o 
  -7 -11   3      226.71      253.19     26.87 o 
  -6 -11   3        5.46       20.03     16.74 o 
  -5 -11   3       19.10       -0.84     11.94 o 
  -4 -11   3     1189.91     1001.24     62.93 o 
  -3 -11   3       92.87       94.38     11.69 o 
  -2 -11   3     3405.47     3086.50     93.30 o 
  -1 -11   3      621.67      564.37     22.16 o 
   0 -11   3     8130.85     7580.53    247.37 o 
   1 -11   3     4130.62     4090.43    176.66 o 
   2 -11   3      746.35      801.92     61.60 o 
   3 -11   3       18.54       26.45     11.28 o 
   4 -11   3      803.34      823.16     38.91 o 
   5 -11   3     2252.66     2546.40    110.45 o 
   6 -11   3        3.00       10.61     21.32 o 
   7 -11   3      629.89      662.24     57.30 o 
   8 -11   3        1.67        4.27     24.70 o 
   9 -11   3     1826.09     2170.93    145.15 o 
  10 -11   3      511.87      448.56     50.21 o 
  11 -11   3       21.83       40.05     36.83 o 
  -9 -10   3      186.77      240.33     37.45 o 
  -8 -10   3        1.24       33.05     16.40 o 
  -7 -10   3      438.65      423.93     33.64 o 
  -6 -10   3     1288.15     1282.02     69.73 o 
  -5 -10   3      168.18      157.38     14.13 o 
  -4 -10   3      842.98      700.11     50.37 o 
  -3 -10   3     1004.52      931.81     29.35 o 
  -2 -10   3      704.64      590.41     21.06 o 
  -1 -10   3     1933.14     1654.58     52.16 o 
   0 -10   3     3799.97     3620.06    116.85 o 
   1 -10   3     1935.46     1959.85     84.25 o 
   2 -10   3     2766.59     3064.68     99.57 o 
   3 -10   3       80.42       92.90     11.46 o 
   4 -10   3      151.39      161.16     17.42 o 
   5 -10   3       85.29      103.84     16.22 o 
   6 -10   3     2814.32     3219.77    136.65 o 
   7 -10   3       48.89       40.01     22.33 o 
   8 -10   3     2702.58     3235.98    203.67 o 
   9 -10   3      258.18      250.72     42.38 o 
  10 -10   3      194.49      184.36     39.33 o 
  11 -10   3        0.20       23.42     34.56 o 
  12 -10   3       45.40        6.58     65.01 o 
 -10  -9   3      219.71      357.99     56.78 o 
  -9  -9   3      133.06      153.04     24.91 o 
  -8  -9   3      533.79      559.07     49.53 o 
  -7  -9   3      144.25      131.57     18.02 o 
  -6  -9   3     1836.69     1731.28     76.66 o 
  -5  -9   3      417.76      403.70     23.16 o 
  -4  -9   3       32.31       28.04      7.12 o 
  -3  -9   3       39.25       37.79      6.75 o 
  -2  -9   3     2794.76     2415.85     69.07 o 
  -1  -9   3     2179.29     2015.59     61.58 o 
   0  -9   3     1907.76     1815.90     68.88 o 
   1  -9   3     6687.66     7300.22    207.80 o 
   2  -9   3       29.96       22.07      8.70 o 
   3  -9   3      434.89      493.49     21.96 o 
   4  -9   3      207.34      274.63     19.99 o 
   5  -9   3      232.22      259.19     20.43 o 
   6  -9   3        3.86       -0.89     13.02 o 
   7  -9   3      323.05      361.29     25.59 o 
   8  -9   3        3.39       -9.84     23.89 o 
   9  -9   3      187.86      222.43     39.09 o 
  10  -9   3      601.20      439.18     68.72 o 
  11  -9   3      120.33      117.44     30.40 o 
  12  -9   3       28.44        8.23     64.19 o 
 -10  -8   3      356.66      543.72     50.61 o 
  -9  -8   3     1450.30     1674.93     89.82 o 
  -8  -8   3      206.88      242.88     24.81 o 
  -7  -8   3     1473.58     1446.18     57.44 o 
  -6  -8   3      726.75      707.42     29.58 o 
  -5  -8   3      623.95      577.13     19.01 o 
  -4  -8   3     1392.74     1174.87     34.51 o 
  -3  -8   3        0.92        2.56      5.22 o 
  -2  -8   3     3152.44     2652.48     65.33 o 
  -1  -8   3       36.31       30.03      5.29 o 
   0  -8   3     1236.28     1187.22     35.70 o 
   1  -8   3     1758.57     1998.82     52.98 o 
   2  -8   3     5402.21     5587.71    177.44 o 
   3  -8   3      256.41      380.87     16.93 o 
   4  -8   3     3072.38     3552.87    106.51 o 
   5  -8   3        3.74        3.44     11.02 o 
   6  -8   3       89.07      109.07     14.92 o 
   7  -8   3      332.81      310.38     29.10 o 
   8  -8   3      440.60      265.00     47.73 o 
   9  -8   3     1697.24      784.29     97.11 o 
  10  -8   3      169.79      196.61     34.51 o 
  11  -8   3     1925.90     1454.31    107.17 o 
  12  -8   3      213.99      197.79     46.85 o 
 -11  -7   3      279.72      508.60     71.60 o 
 -10  -7   3      130.30      243.60     46.91 o 
  -9  -7   3      185.42      233.42     26.09 o 
  -8  -7   3      169.67      183.17     18.53 o 
  -7  -7   3      116.14      136.92     13.28 o 
  -6  -7   3     2659.37     2311.39     79.07 o 
  -5  -7   3       51.51       41.56      7.11 o 
  -4  -7   3       36.94       26.74      5.73 o 
  -3  -7   3      439.48      397.59     12.22 o 
  -2  -7   3        3.93        3.98      3.84 o 
  -1  -7   3     2851.73     2620.59     71.73 o 
   0  -7   3      118.23      108.35      6.72 o 
   1  -7   3     4783.51     4835.52    129.53 o 
   2  -7   3      313.21      362.85     13.43 o 
   3  -7   3     3200.34     3725.55     98.43 o 
   4  -7   3       65.70      126.09     10.41 o 
   5  -7   3     1565.20     1785.18     57.71 o 
   6  -7   3       20.22       16.55     11.64 o 
   7  -7   3       21.32       31.01     13.57 o 
   8  -7   3      382.31      418.13     36.07 o 
   9  -7   3      810.32      774.74    122.21 o 
  10  -7   3     2453.05     2830.85    178.07 o 
  11  -7   3      300.14      432.88     69.13 o 
  12  -7   3     2017.85     2542.16    235.37 o 
 -11  -6   3      332.78      422.84     43.33 o 
  -9  -6   3      571.69      640.25     31.44 o 
  -8  -6   3     3208.25     3178.44    105.28 o 
  -7  -6   3       79.84       81.74     11.08 o 
  -6  -6   3     4900.38     4688.25    132.18 o 
  -5  -6   3       45.68       51.45      6.88 o 
  -4  -6   3      632.91      547.65     19.17 o 
  -3  -6   3       15.33       22.65      4.18 o 
  -2  -6   3      644.55      625.74     16.84 o 
  -1  -6   3     1455.62     1451.93     40.41 o 
   0  -6   3       81.60       55.60      4.86 o 
   1  -6   3      772.84      850.51     24.95 o 
   2  -6   3     1861.99     1668.74     46.59 o 
   3  -6   3     2748.85     2816.59     81.68 o 
   4  -6   3      268.93      454.12     22.04 o 
   5  -6   3     4197.12     4193.05    169.41 o 
   6  -6   3       24.16       37.77     11.77 o 
   7  -6   3       23.50       12.57     13.93 o 
   8  -6   3      644.90      547.40     45.10 o 
   9  -6   3       15.56       32.58     20.15 o 
  10  -6   3      199.51      190.28     50.86 o 
  11  -6   3      147.45      187.70     85.59 o 
  12  -6   3       13.71        0.61     37.27 o 
 -11  -5   3       46.38       67.62     39.73 o 
 -10  -5   3       23.25       25.02     15.36 o 
  -9  -5   3      713.82      780.46     35.30 o 
  -8  -5   3        3.54        6.46      9.44 o 
  -7  -5   3     3213.08     3023.10     84.96 o 
  -6  -5   3      948.07      804.21     20.69 o 
  -5  -5   3     8659.67     7533.78    191.72 o 
  -4  -5   3       24.03       22.59      4.66 o 
  -3  -5   3      198.21      263.11      9.30 o 
  -2  -5   3        7.54       18.65      3.46 o 
  -1  -5   3     2812.82     2729.18     71.07 o 
   0  -5   3     3686.54     3623.79     89.79 o 
   1  -5   3     2874.35     3053.07     81.66 o 
   2  -5   3     6170.50     6685.81    211.09 o 
   3  -5   3     4626.30     4642.83    186.57 o 
   4  -5   3     8617.04     9317.77    302.03 o 
   5  -5   3     1292.42     1366.87     46.13 o 
   6  -5   3     7572.86     8032.79    301.70 o 
   7  -5   3      148.52      125.54     17.82 o 
   8  -5   3      736.17      630.98     49.45 o 
   9  -5   3       11.62       18.75     19.09 o 
  10  -5   3     1352.62      571.96     79.01 o 
  11  -5   3      390.51      463.33     69.95 o 
  12  -5   3     2433.34     3105.07    278.16 o 
 -12  -4   3      569.07      818.25     68.36 o 
 -11  -4   3       69.66       88.45     24.09 o 
 -10  -4   3        5.39       10.85     18.69 o 
  -9  -4   3     1353.75     1328.63     52.80 o 
  -8  -4   3     1090.34     1075.60     34.69 o 
  -7  -4   3      207.22      215.63     11.30 o 
  -6  -4   3     1583.85     1341.63     33.78 o 
  -5  -4   3        8.76        6.57      3.70 o 
  -4  -4   3     5664.48     4963.20    116.19 o 
  -3  -4   3     1166.82     1084.09     26.01 o 
  -2  -4   3     1836.42     1512.41     41.64 o 
  -1  -4   3      663.45      578.22     14.01 o 
   0  -4   3      382.86      407.52     12.12 o 
   1  -4   3      630.13      706.30     24.92 o 
   2  -4   3     9599.82     9985.34    298.68 o 
   3  -4   3    14568.09    15369.91    544.77 o 
   4  -4   3     1886.48     1788.24     54.11 o 
   5  -4   3    10488.08    10443.35    391.67 o 
   6  -4   3     1025.06     1057.69     67.71 o 
   7  -4   3     8194.93     8236.41    382.46 o 
   8  -4   3      412.88      389.81     31.88 o 
   9  -4   3       42.79       37.24     19.22 o 
  10  -4   3       42.16       30.70     27.47 o 
  12  -4   3       63.13       57.00     48.56 o 
 -12  -3   3        6.27       19.38     24.55 o 
 -11  -3   3       68.69       49.76     28.07 o 
 -10  -3   3        1.55        7.19     22.38 o 
  -9  -3   3        4.43       23.95     12.25 o 
  -8  -3   3      569.84      529.35     21.68 o 
  -7  -3   3      240.00      236.80     12.27 o 
  -6  -3   3      514.80      504.97     15.71 o 
  -5  -3   3     4735.41     4228.88     95.14 o 
  -4  -3   3      560.19      471.44     11.07 o 
  -3  -3   3     3685.17     3262.59     73.64 o 
  -2  -3   3      288.68      231.29      7.16 o 
  -1  -3   3      667.45      636.64     16.50 o 
   0  -3   3      165.22      198.25      8.63 o 
   1  -3   3     3301.73     3494.07     98.90 o 
   2  -3   3      826.55      911.45     28.96 o 
   3  -3   3     2471.12     2449.94     78.17 o 
   4  -3   3     3480.28     3358.61    115.61 o 
   5  -3   3     6778.25     6736.99    229.31 o 
   6  -3   3    11661.98    11297.96    430.60 o 
   7  -3   3      390.42      393.42     22.94 o 
   8  -3   3      206.39      190.72     20.25 o 
   9  -3   3        3.47       11.91     14.60 o 
  10  -3   3        2.38       14.58     25.25 o 
  11  -3   3      425.57      402.23    210.68 o 
  12  -3   3       17.34       32.40     36.15 o 
 -12  -2   3     1034.31     1386.71    137.44 o 
 -11  -2   3      176.35      186.59    121.39 o 
  -9  -2   3      268.92      306.54     22.08 o 
  -8  -2   3       45.73       38.39      8.89 o 
  -7  -2   3     1524.80     1474.23     43.91 o 
  -6  -2   3      218.68      250.48      9.91 o 
  -5  -2   3      391.74      369.90     10.96 o 
  -4  -2   3     1660.46     1422.57     30.62 o 
  -3  -2   3     5144.90     4850.05    104.99 o 
  -2  -2   3     3112.68     2700.79     66.02 o 
  -1  -2   3     1086.79     1038.35     27.06 o 
   0  -2   3    20095.05    20610.60    658.23 o 
   1  -2   3     2810.78     2755.87     79.91 o 
   2  -2   3     1051.37     1116.00     41.47 o 
   3  -2   3      754.06      756.88     24.82 o 
   4  -2   3     1073.91     1123.91     35.99 o 
   5  -2   3     2165.57     1950.00     69.74 o 
   6  -2   3     2217.72     2291.80     68.08 o 
   7  -2   3     2435.89     2508.88     69.95 o 
   8  -2   3     1045.01      998.73     40.27 o 
   9  -2   3     4542.13     5011.83    218.92 o 
  10  -2   3       38.37       25.64     20.45 o 
  11  -2   3      230.53      312.37     37.03 o 
  12  -2   3       43.43       21.85     34.59 o 
 -12  -1   3       18.06       26.59     30.74 o 
 -10  -1   3       95.50       57.48     37.85 o 
  -9  -1   3      417.36      431.71     25.93 o 
  -8  -1   3     1286.06     1253.26     48.21 o 
  -7  -1   3      136.71      123.21      8.88 o 
  -6  -1   3      472.33      494.22     14.04 o 
  -5  -1   3      657.71      719.61     16.92 o 
  -4  -1   3    10488.89    10194.01    230.33 o 
  -3  -1   3       66.28       75.32      4.20 o 
  -2  -1   3     1065.48      986.44     22.64 o 
  -1  -1   3     2263.52     2132.18     47.90 o 
   0  -1   3      802.29      797.40     19.31 o 
   1  -1   3     4718.39     4415.68    134.18 o 
   2  -1   3      467.26      458.27     15.28 o 
   3  -1   3    10166.00    10111.51    262.02 o 
   4  -1   3      112.09      153.81      6.82 o 
   5  -1   3     3172.07     3162.73     76.06 o 
   6  -1   3     2813.48     2832.24     72.04 o 
   7  -1   3       63.18       59.37      8.77 o 
   8  -1   3     2739.37     2835.17     96.75 o 
   9  -1   3       43.07       43.82     15.48 o 
  10  -1   3        6.81        2.16     18.67 o 
  11  -1   3       12.60        8.97     22.24 o 
  12  -1   3      119.51      166.80    134.56 o 
 -13   0   3       52.82       66.75     37.87 o 
 -12   0   3      110.67      -20.57     55.14 o 
 -11   0   3      147.52      160.74    116.86 o 
 -10   0   3      381.97      379.87     39.28 o 
  -9   0   3     2539.67     2505.26     99.81 o 
  -8   0   3      355.72      352.91     21.14 o 
  -7   0   3       13.85        7.09      7.29 o 
  -6   0   3      590.46      557.48     16.14 o 
  -5   0   3       14.03       10.18      3.71 o 
  -4   0   3      732.61      793.36     23.50 o 
  -3   0   3    20127.72    20497.11    452.75 o 
  -2   0   3       70.94       88.29      3.61 o 
  -1   0   3    13659.64    12743.36    283.34 o 
   0   0   3     8767.37     7680.17    202.59 o 
   1   0   3     3615.18     3381.66     81.76 o 
   2   0   3    37032.66    32550.27    820.41 o 
   3   0   3     6129.47     6134.59    160.17 o 
   4   0   3     1811.43     1715.66     47.95 o 
   5   0   3     1493.81     1537.32     39.79 o 
   6   0   3       85.50       75.97      6.48 o 
   7   0   3      451.39      409.62     17.27 o 
   8   0   3     1423.29     1403.89     50.90 o 
   9   0   3     2718.57     2858.45    129.45 o 
  10   0   3      505.80      595.98     57.20 o 
  11   0   3      508.66      553.61     64.60 o 
  12   0   3      555.44      697.06     88.88 o 
 -13   1   3      148.04      146.82     88.88 o 
 -12   1   3        4.87       -5.15     30.27 o 
 -11   1   3      594.47      635.62    114.39 o 
 -10   1   3      885.69      950.66     68.37 o 
  -9   1   3      577.52      638.95     32.57 o 
  -8   1   3     4003.13     4243.23    167.13 o 
  -7   1   3     1236.47     1334.26     45.39 o 
  -6   1   3     9519.79     9920.68    306.02 o 
  -5   1   3       13.71       16.30      3.94 o 
  -4   1   3      158.48      196.68      6.81 o 
  -3   1   3     2655.85     2905.58     73.95 o 
  -2   1   3     1207.67     1320.10     31.16 o 
  -1   1   3     2942.16     2741.36     76.75 o 
   0   1   3      117.17      139.08     11.52 o 
   1   1   3     1558.62     1409.34     50.16 o 
   2   1   3     2288.13     1985.30     49.88 o 
   3   1   3      581.38      542.46     15.37 o 
   4   1   3      765.89      763.14     21.60 o 
   5   1   3       12.54        4.46      4.28 o 
   6   1   3      418.83      490.53     15.73 o 
   7   1   3     2150.40     2132.99     67.31 o 
   8   1   3      243.00      292.19     16.54 o 
   9   1   3     1841.77     2036.68     82.62 o 
  10   1   3      565.13      547.22     43.70 o 
  11   1   3      514.25      656.67     51.02 o 
  12   1   3        2.14      -28.85     28.85 o 
 -13   2   3        1.10      -14.73     32.73 o 
 -12   2   3      243.74      258.01    145.67 o 
 -11   2   3       33.49       27.28     28.10 o 
 -10   2   3       34.54       25.59     19.71 o 
  -9   2   3      757.09      812.80     55.16 o 
  -8   2   3      274.20      283.41     23.56 o 
  -7   2   3     2582.41     2469.69     92.16 o 
  -6   2   3     1126.96     1258.78     44.23 o 
  -5   2   3     5272.25     5360.52    124.44 o 
  -4   2   3     1159.26     1233.75     40.68 o 
  -3   2   3        5.94       12.52      2.93 o 
  -2   2   3      872.42     1008.61     34.29 o 
  -1   2   3     7265.86     7364.20    228.94 o 
   0   2   3     6421.83     6571.24    329.40 o 
   1   2   3       17.19       25.70      2.60 o 
   2   2   3    16272.34    15414.51    394.47 o 
   3   2   3     2011.84     1802.16     42.93 o 
   4   2   3     2122.64     2377.46     59.08 o 
   5   2   3       19.54       20.69      4.62 o 
   6   2   3     1016.73      969.47     28.14 o 
   7   2   3       41.22       25.78      8.56 o 
   8   2   3      443.83      436.49     20.46 o 
   9   2   3        7.47       -4.94     12.75 o 
  10   2   3      698.44      834.88     56.16 o 
  11   2   3      160.25      137.90     44.50 o 
  12   2   3      492.34       33.74     51.85 o 
 -13   3   3      514.57      199.98     72.42 o 
 -12   3   3      287.13      330.04     41.90 o 
 -11   3   3       15.86       12.04     22.70 o 
 -10   3   3       74.57       64.85     20.46 o 
  -9   3   3       53.76       26.37     14.72 o 
  -8   3   3     1072.67     1151.09     87.04 o 
  -7   3   3       99.80       98.28     11.18 o 
  -6   3   3     5578.20     5857.99    159.81 o 
  -5   3   3      968.90     1182.80     37.36 o 
  -4   3   3     7540.59     9073.17    246.81 o 
  -3   3   3      575.86      700.21     27.30 o 
  -2   3   3     1841.58     1911.60     50.64 o 
  -1   3   3      519.20      494.94     18.31 o 
   0   3   3      765.35      823.99     32.20 o 
   1   3   3      321.89      305.43     13.55 o 
   2   3   3     3659.05     3211.13     85.16 o 
   3   3   3     7096.23     6143.38    137.77 o 
   4   3   3      105.28      144.74      5.81 o 
   5   3   3     4400.20     4059.63    101.06 o 
   6   3   3      689.39      683.30     21.36 o 
   7   3   3      336.43      321.93     16.79 o 
   8   3   3      216.00      194.02     14.12 o 
   9   3   3      169.19      185.04     19.05 o 
  10   3   3       14.89        6.60     18.44 o 
 -13   4   3      293.37      102.87     69.13 o 
 -12   4   3      340.37      305.04     48.62 o 
 -11   4   3      327.31      361.61     41.79 o 
 -10   4   3       98.70       79.75     21.59 o 
  -9   4   3        4.38       -0.27     13.35 o 
  -8   4   3        6.40        6.21     12.06 o 
  -7   4   3      665.24      783.07     31.39 o 
  -6   4   3     1560.55     1940.57     56.26 o 
  -5   4   3     7272.31     9245.47    255.32 o 
  -4   4   3     1860.72     2371.92     73.80 o 
  -3   4   3       82.84       91.37      5.21 o 
  -2   4   3      137.54      143.43      6.89 o 
  -1   4   3     4561.77     4650.09    140.29 o 
   0   4   3       68.03       75.55      3.55 o 
   1   4   3        5.22       14.31      5.58 o 
   2   4   3     4502.13     4456.17    112.50 o 
   3   4   3       26.84       46.14      3.37 o 
   4   4   3     8292.32     7962.30    178.74 o 
   5   4   3       11.61        7.25      4.14 o 
   6   4   3     6269.63     5900.17    133.62 o 
   7   4   3      424.51      425.40     18.97 o 
   8   4   3      256.56      301.82     18.36 o 
   9   4   3      555.39      522.92     50.16 o 
  10   4   3        9.44       -3.71     18.37 o 
  11   4   3      875.43     1112.66    113.57 o 
 -13   5   3      123.42       98.70     43.45 o 
 -12   5   3      724.47      815.56     98.76 o 
 -11   5   3      394.78      402.27     43.33 o 
 -10   5   3       52.79       41.38     20.61 o 
  -9   5   3       10.05        9.49     15.10 o 
  -8   5   3       83.49      113.81     16.12 o 
  -7   5   3     1161.49     1315.19     53.87 o 
  -6   5   3       14.25       27.84      7.55 o 
  -5   5   3      541.44      614.97     20.23 o 
  -4   5   3      654.17      826.26     27.54 o 
  -3   5   3     8865.95    10533.80    277.69 o 
  -2   5   3     2515.02     2637.08     62.17 o 
  -1   5   3    13188.98    13405.99    361.14 o 
   0   5   3       23.60       32.55      2.53 o 
   1   5   3      578.30      605.31     14.81 o 
   2   5   3      542.73      602.01     15.73 o 
   3   5   3       59.30       50.76      4.61 o 
   4   5   3      277.19      240.56      8.33 o 
   5   5   3     1997.54     1849.64     43.41 o 
   6   5   3       50.56       48.42      6.27 o 
   7   5   3     1761.16     1800.07     62.65 o 
   8   5   3       61.41       54.53     10.23 o 
   9   5   3      323.97      355.77     36.21 o 
  10   5   3        7.60      -15.34     19.09 o 
  11   5   3       46.10       -2.47     39.50 o 
 -13   6   3      919.04      828.49     76.65 o 
 -12   6   3       36.28        1.08     34.86 o 
 -11   6   3      740.45      772.99    162.54 o 
 -10   6   3      927.28      998.48    103.14 o 
  -9   6   3      463.60      527.98     40.15 o 
  -8   6   3      247.53      263.98     21.26 o 
  -7   6   3      131.02      152.78     14.78 o 
  -6   6   3       15.08       32.26      8.02 o 
  -5   6   3      117.02      178.54      8.89 o 
  -4   6   3    13028.83    15874.57    400.50 o 
  -3   6   3     2172.41     2482.47     63.53 o 
  -2   6   3     3510.04     3798.62     89.02 o 
  -1   6   3     1431.77     1561.41     51.44 o 
   0   6   3     3829.87     4177.35     97.98 o 
   1   6   3        9.20        7.94      2.70 o 
   2   6   3        1.88        4.16      2.81 o 
   3   6   3     1420.68     1404.55     37.10 o 
   4   6   3       56.76       52.59      4.62 o 
   5   6   3      213.30      195.04      8.75 o 
   6   6   3      324.94      327.94     14.39 o 
   7   6   3     1659.99     1524.10     47.21 o 
   8   6   3      138.42      157.66     22.93 o 
   9   6   3       37.78       20.88     15.98 o 
  10   6   3        2.62       -6.28     24.28 o 
 -13   7   3      263.79      332.02     52.49 o 
 -12   7   3      843.72      866.79    169.12 o 
 -11   7   3      772.78      539.05     76.54 o 
 -10   7   3      319.15      367.55     41.71 o 
  -9   7   3     1032.75     1263.84     71.40 o 
  -8   7   3        9.58        4.48     12.33 o 
  -7   7   3      234.95      290.44     19.36 o 
  -6   7   3       62.02       81.74      9.54 o 
  -5   7   3      330.11      358.14     14.54 o 
  -4   7   3      910.16     1188.66     37.25 o 
  -3   7   3    15295.14    17563.44    417.79 o 
  -2   7   3      622.13      702.23     18.95 o 
  -1   7   3    15874.30    14950.39    463.00 o 
   0   7   3     4669.75     5100.88    141.06 o 
   1   7   3      290.11      290.42      9.33 o 
   2   7   3     1785.91     1903.57     43.26 o 
   3   7   3        4.39        6.58      3.68 o 
   4   7   3     1749.31     1643.91     41.62 o 
   5   7   3      760.02      741.18     20.95 o 
   6   7   3     1639.26     1553.61     44.74 o 
   7   7   3       27.47       24.54      8.41 o 
   8   7   3      618.06      699.34     29.33 o 
   9   7   3      221.77      173.83     59.27 o 
  10   7   3      305.09       43.29     28.77 o 
 -13   8   3      297.48      265.82     67.48 o 
 -12   8   3       73.60       85.59     52.67 o 
 -11   8   3     1759.69     1958.25    130.87 o 
 -10   8   3     1386.35     1813.97    121.62 o 
  -9   8   3       43.62       45.88     23.19 o 
  -8   8   3     4114.52     5072.52    245.72 o 
  -7   8   3      234.20      277.24     19.60 o 
  -6   8   3      378.67      426.32     19.31 o 
  -5   8   3      858.78      997.06     30.62 o 
  -4   8   3     3122.35     3481.54     89.14 o 
  -3   8   3     3772.65     4245.92    102.29 o 
  -2   8   3     1688.03     1707.23     42.43 o 
  -1   8   3     1732.68     1743.21     43.41 o 
   0   8   3     4361.97     4291.12    106.13 o 
   1   8   3     3545.71     3520.02     83.75 o 
   2   8   3     1242.28     1127.82     28.54 o 
   3   8   3      450.09      393.11     12.26 o 
   4   8   3      541.74      507.16     16.49 o 
   5   8   3     1236.10     1237.50     35.53 o 
   6   8   3      117.77      108.32     10.68 o 
   7   8   3     1608.71     1677.19     56.63 o 
   8   8   3      214.73      220.51     21.26 o 
   9   8   3      908.08     1000.18     71.27 o 
 -12   9   3      455.43      442.76     72.42 o 
 -11   9   3     1196.74     1440.20    144.84 o 
 -10   9   3       46.21      114.39     44.44 o 
  -9   9   3      894.25     1114.30    111.92 o 
  -8   9   3      100.28       95.85     21.53 o 
  -7   9   3     6035.81     7520.89    308.57 o 
  -6   9   3       71.64       89.28     10.86 o 
  -5   9   3     2510.16     2934.72     83.05 o 
  -4   9   3      235.15      255.99     11.44 o 
  -3   9   3        5.96       18.52      5.88 o 
  -2   9   3      849.10      755.24     20.70 o 
  -1   9   3     8868.23     9019.97    215.25 o 
   0   9   3     4491.33     4704.35    111.68 o 
   1   9   3     1108.13     1083.42     27.79 o 
   2   9   3     2690.59     2573.56     69.84 o 
   3   9   3       11.65       15.12      5.60 o 
   4   9   3       91.78       80.94      8.96 o 
   5   9   3       11.78       16.53      7.42 o 
   6   9   3        3.63        8.53      7.96 o 
   7   9   3      215.43      242.23     13.59 o 
   8   9   3     1860.50     2054.20     91.93 o 
   9   9   3      254.44      311.91     49.38 o 
 -12  10   3      322.24      354.70     67.48 o 
 -11  10   3      612.08      719.28     92.17 o 
 -10  10   3      683.34      789.23     93.82 o 
  -9  10   3      104.38      123.45     42.79 o 
  -8  10   3     1231.65     1633.60    153.07 o 
  -7  10   3     2558.78     3040.61    192.10 o 
  -6  10   3     1403.65     1618.65     52.03 o 
  -5  10   3      229.31      277.79     16.69 o 
  -4  10   3      294.37      317.83     15.83 o 
  -3  10   3      259.92      315.98     13.06 o 
  -2  10   3      100.40      112.89      8.15 o 
  -1  10   3       17.13       13.38      5.52 o 
   0  10   3     1795.66     1727.24     49.45 o 
   1  10   3     2328.52     2070.21     53.06 o 
   2  10   3     1145.52     1112.92     31.99 o 
   3  10   3     3637.55     3256.10     91.02 o 
   4  10   3       63.04       61.92      9.94 o 
   5  10   3      829.99      770.58     36.10 o 
   6  10   3     1266.05     1117.89     37.99 o 
   7  10   3      547.78      573.37     27.91 o 
   8  10   3       58.72       83.38     22.40 o 
 -12  11   3       11.48       38.68     49.38 o 
 -11  11   3       86.66       66.66     45.26 o 
 -10  11   3      116.74      144.02     46.91 o 
  -9  11   3       27.66       41.15     37.86 o 
  -8  11   3      198.26      233.72     47.73 o 
  -7  11   3     1503.86     1792.98     81.80 o 
  -6  11   3       44.94       45.97     14.39 o 
  -5  11   3     4088.75     4551.98    134.47 o 
  -4  11   3      908.23      905.69     31.72 o 
  -3  11   3      566.47      588.68     22.75 o 
  -2  11   3        1.34        2.41      6.77 o 
  -1  11   3      604.20      610.69     21.97 o 
   0  11   3     3000.26     2747.98     78.63 o 
   1  11   3      164.72      157.97     10.79 o 
   2  11   3     1854.56     1723.56     54.39 o 
   3  11   3        5.25        9.82      9.45 o 
   4  11   3     1456.53     1424.55     52.73 o 
   5  11   3       63.89       78.22     12.25 o 
   6  11   3      808.00      923.14     43.43 o 
   7  11   3       79.63       83.17     16.19 o 
   8  11   3        1.52        1.08     20.34 o 
 -11  12   3       97.89       59.25     46.91 o 
 -10  12   3      246.54      216.44     53.49 o 
  -9  12   3      313.03      365.40     61.72 o 
  -8  12   3      673.65      867.09     71.78 o 
  -7  12   3     2821.22     3339.91    163.07 o 
  -6  12   3        7.83        7.24     13.88 o 
  -5  12   3     3420.92     3697.27    110.60 o 
  -4  12   3       31.63       44.90     10.97 o 
  -3  12   3      171.10      179.67     13.21 o 
  -2  12   3     1934.79     1792.77     52.05 o 
  -1  12   3       39.81       37.51      8.85 o 
   0  12   3      163.33      149.54     11.55 o 
   1  12   3      847.92      803.72     33.18 o 
   2  12   3        6.51       10.27      9.69 o 
   3  12   3     1024.86      887.93     36.25 o 
   4  12   3       22.99       11.12     11.26 o 
   5  12   3     1163.25     1140.53     51.40 o 
   6  12   3       62.91       50.23     14.95 o 
   7  12   3      165.47      244.56     31.68 o 
 -11  13   3      464.16      493.78     77.36 o 
 -10  13   3       51.25       38.63     39.24 o 
  -9  13   3      280.87      391.82     51.38 o 
  -8  13   3       12.70        5.95     28.47 o 
  -7  13   3       26.74       60.99     27.88 o 
  -6  13   3      808.20      912.19     47.87 o 
  -5  13   3        7.84       41.60     13.54 o 
  -4  13   3      958.30     1036.83     36.29 o 
  -3  13   3      255.05      239.56     16.79 o 
  -2  13   3      216.94      218.35     14.29 o 
  -1  13   3      160.61      132.72     13.66 o 
   0  13   3       14.21        0.74     10.64 o 
   1  13   3      313.82      274.22     19.40 o 
   2  13   3      170.16      152.59     14.51 o 
   3  13   3      111.98      110.46     14.00 o 
   4  13   3       39.05       42.19     13.73 o 
   5  13   3       79.05       82.30     16.03 o 
   6  13   3      288.96      458.87     36.78 o 
 -10  14   3        6.08        9.98     39.28 o 
  -9  14   3      115.95      162.21     41.13 o 
  -8  14   3      255.01      333.00     44.40 o 
  -7  14   3      958.97     1061.68     80.88 o 
  -6  14   3       21.30       23.07     25.27 o 
  -5  14   3     3390.16     3539.65    170.20 o 
  -4  14   3      778.27      693.48     30.05 o 
  -3  14   3     2579.22     2594.31     91.77 o 
  -2  14   3      347.52      346.58     21.24 o 
  -1  14   3     3167.40     2924.86    116.41 o 
   0  14   3       67.91       74.29     13.85 o 
   1  14   3      306.84      263.81     19.89 o 
   2  14   3      968.47      906.12     43.22 o 
   3  14   3      174.90      184.38     18.48 o 
   4  14   3      866.25      886.60     44.06 o 
   5  14   3       28.75       37.43     15.98 o 
  -9  15   3      170.33      226.39     43.94 o 
  -8  15   3     1235.89     1574.74    110.26 o 
  -7  15   3      127.45      147.64     33.62 o 
  -6  15   3       63.35       73.51     28.50 o 
  -5  15   3       66.99       91.63     23.50 o 
  -4  15   3     1414.23     1429.90     76.11 o 
  -3  15   3      235.46      258.48     25.44 o 
  -2  15   3     3022.21     3094.43    138.26 o 
  -1  15   3      882.80      711.70     50.95 o 
   0  15   3     1265.35     1054.92     63.27 o 
   1  15   3        1.22       -3.48     13.53 o 
   2  15   3       62.65       52.64     15.48 o 
   3  15   3      268.62      269.48     33.84 o 
   4  15   3        0.72       28.84     15.95 o 
  -8  16   3      227.06      267.39     55.55 o 
  -7  16   3     1707.37     1930.69    185.17 o 
  -6  16   3      279.20      290.51     55.96 o 
  -5  16   3       41.78       38.82     28.60 o 
  -4  16   3      262.16      266.05     51.44 o 
  -3  16   3      940.60      866.32     55.61 o 
  -2  16   3      777.34      665.19     53.53 o 
  -1  16   3     1323.26     1113.28     71.74 o 
   0  16   3     2022.59     1608.98    226.73 o 
   1  16   3      399.57      343.53     52.26 o 
   2  16   3      198.67      188.37     41.15 o 
  -7  17   3       70.16      180.23     55.14 o 
  -6  17   3      602.90      649.32     86.41 o 
  -5  17   3       48.92       45.26     41.15 o 
  -4  17   3      550.14      504.40     48.29 o 
  -3  17   3       11.62       29.01     28.66 o 
  -2  17   3        2.91        2.47     33.74 o 
  -1  17   3      369.77      331.66     54.32 o 
   0  17   3     1905.86     1827.82    171.18 o 
  -1 -17   4       30.69       36.47     22.31 o 
   0 -17   4      375.41      357.17     35.13 o 
   1 -17   4      148.62      146.45     26.49 o 
   2 -17   4      436.57      431.40     38.20 o 
   3 -17   4      203.28      142.37     49.38 o 
   4 -17   4      131.26       90.53     46.09 o 
   5 -17   4      308.46      153.90     52.67 o 
   6 -17   4        1.53      -27.16     43.62 o 
  -3 -16   4      499.08      498.28     39.89 o 
  -2 -16   4      207.67      242.34     28.41 o 
  -1 -16   4      117.68      169.23     38.27 o 
   0 -16   4      253.58      274.50     29.84 o 
   1 -16   4      635.49      621.40     44.58 o 
   2 -16   4      131.35       98.76     46.09 o 
   3 -16   4     1577.86     1518.38    151.43 o 
   4 -16   4      237.63      216.44     52.67 o 
   5 -16   4      683.14      666.61     89.70 o 
   6 -16   4       82.09       37.03     46.09 o 
   7 -16   4       75.41       49.38     51.02 o 
  -4 -15   4      785.90      725.48     48.56 o 
  -3 -15   4     1370.68     1349.65     95.05 o 
  -2 -15   4      542.52      534.99     39.43 o 
  -1 -15   4      757.01      756.72     48.72 o 
   0 -15   4        6.98       21.04     18.72 o 
   1 -15   4       41.55       38.59     19.44 o 
   2 -15   4      916.93      812.27     93.82 o 
   3 -15   4       56.97       60.90     39.50 o 
   4 -15   4     3881.63     3542.07    315.20 o 
   5 -15   4      431.14      422.18     66.66 o 
   6 -15   4     1610.57     1466.53    147.31 o 
   7 -15   4      172.28      218.09     58.43 o 
   8 -15   4       48.23       44.44     49.38 o 
  -6 -14   4      141.35      250.54     54.32 o 
  -5 -14   4       55.03      110.50     22.33 o 
  -4 -14   4     1895.64     1780.97     94.07 o 
  -3 -14   4      387.45      389.81     32.27 o 
  -2 -14   4     1731.03     1535.55     82.03 o 
  -1 -14   4     1174.80      968.40     56.15 o 
   0 -14   4      476.52      423.00     33.34 o 
   1 -14   4        4.93       -7.41     29.63 o 
   2 -14   4       78.13       89.70     37.03 o 
   3 -14   4      418.64      437.82     65.01 o 
   4 -14   4       15.58       -9.05     32.92 o 
   5 -14   4     2156.16     2106.80    195.87 o 
   6 -14   4      740.51      695.41     86.41 o 
   7 -14   4     4121.92     4718.91    413.95 o 
   8 -14   4        3.90       17.28     45.26 o 
   9 -14   4      427.96      450.16     76.54 o 
  -7 -13   4       18.55       67.37     31.27 o 
  -5 -13   4       31.49       74.38     20.57 o 
  -4 -13   4      395.44      438.20     33.64 o 
  -3 -13   4      200.76      208.77     23.44 o 
  -2 -13   4     3154.45     2888.92    142.62 o 
  -1 -13   4      429.28      370.43     25.97 o 
   0 -13   4      700.25      639.08     35.32 o 
   1 -13   4      265.88      291.51     31.98 o 
   2 -13   4      706.52      666.60     52.29 o 
   3 -13   4        2.45       13.17     27.16 o 
   4 -13   4       19.85      -12.34     32.10 o 
   5 -13   4      309.26      316.84     52.67 o 
   6 -13   4     2744.15     3275.42    292.98 o 
   7 -13   4      393.44      419.71     67.48 o 
   8 -13   4     2134.77     2179.23    204.92 o 
   9 -13   4      615.30      624.63     88.88 o 
  10 -13   4       52.47       15.64     48.56 o 
  -7 -12   4       26.41       20.43     19.57 o 
  -6 -12   4      229.76      254.45     27.65 o 
  -5 -12   4       35.34       48.42     17.18 o 
  -4 -12   4        2.67        6.46     16.46 o 
  -3 -12   4     1996.72     1915.47     83.63 o 
  -2 -12   4       31.45       23.71     11.58 o 
  -1 -12   4     1220.14     1032.66     60.27 o 
   0 -12   4      625.25      580.49     32.82 o 
   1 -12   4     1603.86     1433.47     92.07 o 
   2 -12   4      614.74      626.03     49.05 o 
   3 -12   4     3005.05     2966.80    150.50 o 
   4 -12   4       33.83        8.27     16.59 o 
   5 -12   4       14.27       10.60     23.84 o 
   6 -12   4      194.52      216.10     34.04 o 
   7 -12   4     1098.84     1203.25    166.65 o 
   8 -12   4      313.09      396.35     66.66 o 
   9 -12   4      436.56      539.05    104.11 o 
  10 -12   4      249.31      315.72     52.67 o 
  11 -12   4      254.00      299.74     90.53 o 
  -8 -11   4      209.86      261.62     29.37 o 
  -7 -11   4       47.35       61.01     19.77 o 
  -6 -11   4      472.62      480.60     40.74 o 
  -5 -11   4        7.08        5.21     14.63 o 
  -4 -11   4        6.16        9.09     11.63 o 
  -3 -11   4       45.08       65.89     12.35 o 
  -2 -11   4     2389.73     2168.94     82.61 o 
  -1 -11   4      122.07      105.30     11.96 o 
   0 -11   4    10512.17     9523.72    444.14 o 
   1 -11   4      234.87      218.13     29.23 o 
   2 -11   4     2604.90     2719.39    134.49 o 
   3 -11   4      473.55      491.59     30.30 o 
   4 -11   4      169.51      186.04     19.67 o 
   5 -11   4     1047.50     1110.39     54.45 o 
   6 -11   4       12.31       20.04     24.10 o 
   7 -11   4     1535.70     1611.75    109.98 o 
   8 -11   4      533.13      605.68     55.83 o 
   9 -11   4     1611.43     1431.15    144.84 o 
  10 -11   4      787.03      767.78     71.81 o 
  11 -11   4      185.86      206.89     44.47 o 
  -9 -10   4      123.99      201.86     31.27 o 
  -8 -10   4       68.45       78.66     18.04 o 
  -7 -10   4     1958.40     2029.76    105.20 o 
  -6 -10   4      682.06      714.21     45.06 o 
  -5 -10   4     1150.90     1059.54     50.30 o 
  -4 -10   4       58.55       44.94     10.44 o 
  -3 -10   4      264.63      266.72     15.86 o 
  -2 -10   4      111.44      112.03      9.73 o 
  -1 -10   4     3381.48     3097.41     88.38 o 
   0 -10   4      628.68      658.00     37.91 o 
   1 -10   4     4773.52     5106.30    163.42 o 
   2 -10   4     2037.13     1971.54     85.61 o 
   3 -10   4     1218.87     1283.90     58.85 o 
   4 -10   4     1169.86     1259.11     58.57 o 
   5 -10   4      517.51      540.48     31.98 o 
   6 -10   4      524.52      565.47     53.33 o 
   7 -10   4      149.31      239.71     33.62 o 
   8 -10   4     2137.28     2200.36    243.60 o 
   9 -10   4       47.08       51.42     42.79 o 
  10 -10   4       71.51      107.69     28.53 o 
  11 -10   4       59.70      100.40     67.48 o 
 -10  -9   4      137.13      246.07     49.38 o 
  -9  -9   4        4.87       39.11     20.51 o 
  -8  -9   4     1946.44     2185.11     97.79 o 
  -7  -9   4      124.41      122.28     19.57 o 
  -6  -9   4      870.84      914.18     44.83 o 
  -5  -9   4      369.82      336.64     23.74 o 
  -4  -9   4     1073.61      868.96     40.17 o 
  -3  -9   4      660.95      602.79     18.83 o 
  -2  -9   4      343.85      320.65     13.53 o 
  -1  -9   4      343.35      339.06     17.89 o 
   0  -9   4     5111.56     5061.92    233.13 o 
   1  -9   4     4171.21     4299.69    157.83 o 
   2  -9   4     6155.79     6838.88    216.05 o 
   3  -9   4     2205.69     2344.67     89.11 o 
   4  -9   4     2361.98     2504.19    106.66 o 
   5  -9   4      130.16      134.90     16.27 o 
   6  -9   4      126.01      113.30     16.74 o 
   7  -9   4       72.80       83.32     25.07 o 
   8  -9   4        8.39       10.78     24.91 o 
   9  -9   4     2166.25     2464.15    160.26 o 
  10  -9   4        0.83       -1.81     23.73 o 
  11  -9   4     3505.31     4362.57    378.57 o 
  12  -9   4      162.89      153.07     78.18 o 
 -10  -8   4       25.34      127.58     34.98 o 
  -8  -8   4      235.11      238.80     20.94 o 
  -7  -8   4      355.20      477.30     33.58 o 
  -6  -8   4      223.82      245.69     17.33 o 
  -5  -8   4     2581.87     2118.83     79.25 o 
  -4  -8   4      581.88      544.91     17.33 o 
  -3  -8   4      462.70      386.76     13.56 o 
  -2  -8   4       35.65       36.96      6.63 o 
  -1  -8   4       50.75       43.00      6.66 o 
   0  -8   4      442.94      467.78     18.86 o 
   1  -8   4     3495.65     3779.64    122.52 o 
   2  -8   4     2395.28     2679.91     87.71 o 
   3  -8   4     2118.23     2277.22     72.28 o 
   4  -8   4     4675.59     5039.94    207.15 o 
   5  -8   4      444.86      464.59     30.65 o 
   6  -8   4      270.49      237.86     24.34 o 
   7  -8   4       90.23       65.82     15.39 o 
   8  -8   4     1440.78     1183.60    210.27 o 
   9  -8   4        9.01       -3.91     24.69 o 
  10  -8   4     2275.14     2179.72    140.94 o 
  11  -8   4      184.14      168.05     93.00 o 
  12  -8   4      620.26      729.15    102.05 o 
 -11  -7   4       62.04      185.46     29.41 o 
 -10  -7   4      400.14      444.39     37.87 o 
  -9  -7   4       45.14       48.62     19.18 o 
  -8  -7   4        2.29       -2.64     13.10 o 
  -7  -7   4      496.64      495.26     25.03 o 
  -6  -7   4     1689.06     1460.96     53.00 o 
  -5  -7   4      569.77      515.14     19.75 o 
  -4  -7   4     4819.10     4198.80    109.11 o 
  -3  -7   4     2367.74     2107.68     56.04 o 
  -2  -7   4     1022.34      865.89     29.53 o 
  -1  -7   4        9.00        5.68      4.65 o 
   0  -7   4      410.30      549.78     16.99 o 
   1  -7   4     6098.30     6774.80    167.32 o 
   2  -7   4     1056.05     1328.72     35.24 o 
   3  -7   4     5945.88     6470.92    197.20 o 
   4  -7   4      572.59      698.80     30.86 o 
   5  -7   4     3403.29     3498.36    129.84 o 
   6  -7   4      632.35      623.01     43.25 o 
   7  -7   4      705.73      658.10     52.74 o 
   8  -7   4      794.71      347.29     55.14 o 
   9  -7   4      139.11      107.18     42.79 o 
  10  -7   4       28.43       -3.95     22.82 o 
  11  -7   4      449.98      216.44     69.13 o 
  12  -7   4      403.89      440.20    144.02 o 
 -11  -6   4      762.66     1052.80     64.99 o 
 -10  -6   4      120.80      136.09     24.71 o 
  -9  -6   4      151.66      202.27     24.30 o 
  -8  -6   4      760.57      828.63     38.92 o 
  -7  -6   4      275.75      267.52     15.30 o 
  -6  -6   4      628.59      583.24     23.35 o 
  -5  -6   4      482.63      455.54     16.21 o 
  -4  -6   4     1476.91     1330.04     39.70 o 
  -3  -6   4     2010.72     1674.66     44.82 o 
  -2  -6   4     2887.52     2495.91     64.75 o 
  -1  -6   4     5404.68     5210.34    135.06 o 
   0  -6   4       12.49       11.23      4.13 o 
   1  -6   4      730.58      835.28     24.92 o 
   2  -6   4     3327.87     3775.96    115.46 o 
   3  -6   4     2031.55     2434.92     82.40 o 
   4  -6   4     9659.42    10168.80    329.74 o 
   5  -6   4      821.57      882.19     30.07 o 
   6  -6   4     5120.75     5255.25    211.76 o 
   7  -6   4       45.27       41.12     15.89 o 
   8  -6   4      585.72      550.83     46.24 o 
   9  -6   4       81.51       63.57     32.10 o 
  10  -6   4       63.31       48.16     33.74 o 
  11  -6   4      210.04      148.21     88.47 o 
  12  -6   4      507.56      457.15    206.57 o 
 -11  -5   4      139.05      168.55     31.42 o 
 -10  -5   4      205.23      230.80     27.46 o 
  -9  -5   4      422.27      490.66     31.08 o 
  -8  -5   4      356.58      369.31     19.64 o 
  -7  -5   4      238.42      231.68     12.62 o 
  -6  -5   4       97.83       84.40      9.41 o 
  -5  -5   4     1011.10      941.06     29.23 o 
  -4  -5   4      171.97      184.75      8.72 o 
  -3  -5   4     2253.88     1855.05     45.50 o 
  -2  -5   4       64.48       61.42      4.22 o 
  -1  -5   4       37.91       41.06      4.54 o 
   0  -5   4     2114.80     2222.62     59.84 o 
   1  -5   4      246.39      254.73     15.00 o 
   2  -5   4     1314.57     1397.38     44.24 o 
   3  -5   4      171.00      218.65     11.66 o 
   4  -5   4      212.41      193.85      9.91 o 
   5  -5   4     5304.27     5338.87    234.24 o 
   6  -5   4      248.71      309.24     19.99 o 
   7  -5   4     8181.02     8570.26    492.71 o 
   8  -5   4      651.61      651.58     50.90 o 
   9  -5   4       11.20       -1.74     18.80 o 
  10  -5   4       18.45       30.57     29.07 o 
  11  -5   4      771.71      920.90    106.99 o 
 -12  -4   4      775.88     1036.42     79.14 o 
 -11  -4   4      122.26      121.66     43.87 o 
 -10  -4   4     1930.17     1984.59    127.35 o 
  -9  -4   4       35.27       43.80     18.39 o 
  -8  -4   4       58.98       60.07      9.13 o 
  -7  -4   4      824.79      840.34     28.04 o 
  -6  -4   4     3213.77     3029.43     67.78 o 
  -5  -4   4     3228.96     3125.06     77.67 o 
  -4  -4   4      441.00      357.16     10.85 o 
  -3  -4   4      735.99      673.83     17.18 o 
  -2  -4   4     2243.83     1995.52     46.29 o 
  -1  -4   4        3.65        7.44      3.40 o 
   0  -4   4    18990.97    19250.75    571.65 o 
   1  -4   4      431.05      562.15     18.08 o 
   2  -4   4       53.58       59.32      5.39 o 
   3  -4   4      360.71      474.16     18.60 o 
   4  -4   4     1186.92     1212.00     40.57 o 
   5  -4   4       43.80       33.06      7.79 o 
   6  -4   4      477.20      520.61     32.07 o 
   7  -4   4      522.20      505.73     32.60 o 
   8  -4   4      408.32      359.02     36.07 o 
   9  -4   4      127.16       63.23     41.15 o 
  10  -4   4        6.05       21.07     27.23 o 
  11  -4   4      223.45       91.35     56.78 o 
  12  -4   4      287.61      168.86     86.82 o 
 -12  -3   4      372.16      457.08     48.26 o 
 -11  -3   4     1605.06     1887.00    123.63 o 
 -10  -3   4      692.90      812.82     62.51 o 
  -9  -3   4     3820.08     3658.85    202.05 o 
  -8  -3   4       72.89       73.01      9.12 o 
  -7  -3   4      919.90      848.82     27.81 o 
  -6  -3   4       14.81       31.64      5.50 o 
  -5  -3   4      952.26      902.97     21.09 o 
  -4  -3   4        7.47        6.68      3.04 o 
  -3  -3   4     8523.24     8089.04    180.26 o 
  -2  -3   4    10574.86     9370.20    250.41 o 
  -1  -3   4     3169.27     3087.43     87.55 o 
   0  -3   4     2119.67     2136.50     57.16 o 
   1  -3   4      465.23      437.76     17.63 o 
   2  -3   4      456.81      418.35     19.61 o 
   3  -3   4      665.47      680.46     23.93 o 
   4  -3   4        9.02        3.92      5.54 o 
   5  -3   4      269.67      304.55     16.17 o 
   6  -3   4     2294.43     2130.41     70.80 o 
   7  -3   4        5.53        5.03      7.68 o 
   8  -3   4     3159.85     3129.75    151.41 o 
   9  -3   4       33.21       18.03     31.27 o 
  10  -3   4      283.07      267.68    134.97 o 
  11  -3   4       93.05       75.69     39.09 o 
  12  -3   4       41.53       -3.24     36.62 o 
 -12  -2   4      146.14       41.97     55.96 o 
 -11  -2   4        6.32       37.39     26.95 o 
 -10  -2   4     2190.86     2251.14    234.55 o 
  -9  -2   4       73.09       32.99     17.28 o 
  -8  -2   4     1728.11     1537.40     49.44 o 
  -7  -2   4       23.84       20.24      6.86 o 
  -6  -2   4     4531.05     4356.73    101.75 o 
  -5  -2   4      163.70      177.62      6.62 o 
  -4  -2   4      133.43      120.63      5.80 o 
  -3  -2   4        7.16        2.42      2.01 o 
  -2  -2   4     1673.61     1459.99     32.22 o 
  -1  -2   4     8834.05     8480.51    203.91 o 
   0  -2   4    12765.53    12282.88    278.07 o 
   1  -2   4    22558.14    20522.99    630.57 o 
   2  -2   4      970.40      846.44     28.12 o 
   3  -2   4     6139.00     6190.14    153.39 o 
   4  -2   4      101.19       95.04      8.36 o 
   5  -2   4     4388.44     4575.16    114.45 o 
   6  -2   4     1257.98     1134.35     32.67 o 
   7  -2   4      367.23      369.54     16.38 o 
   8  -2   4      434.51      464.41     26.91 o 
   9  -2   4      117.13      107.29     17.87 o 
  10  -2   4        2.23       -7.43     19.95 o 
  11  -2   4      619.04      666.11     60.49 o 
  12  -2   4      222.34      237.48    150.60 o 
 -12  -1   4      320.59      289.64    167.06 o 
 -11  -1   4      164.55       69.95     49.38 o 
 -10  -1   4      310.83      324.80     35.48 o 
  -9  -1   4     2957.48     2924.49    143.59 o 
  -8  -1   4      242.47      246.25     18.20 o 
  -7  -1   4    10591.85    10278.74    287.32 o 
  -6  -1   4     3586.84     3514.96     88.09 o 
  -5  -1   4     3348.14     3367.71     77.09 o 
  -4  -1   4     5252.52     5362.69    125.88 o 
  -3  -1   4      196.83      189.94      6.67 o 
  -2  -1   4      125.55      144.92      4.65 o 
  -1  -1   4      277.70      304.12      7.65 o 
   0  -1   4      134.68      123.15      4.56 o 
   1  -1   4     5567.50     4911.39    141.15 o 
   2  -1   4    15689.10    14568.42    359.64 o 
   3  -1   4       61.21       91.11      5.81 o 
   4  -1   4     2811.34     2467.45     62.47 o 
   5  -1   4      164.34      182.86      8.09 o 
   6  -1   4      809.27      820.52     24.55 o 
   7  -1   4      827.09      925.89     36.70 o 
   8  -1   4      894.11      977.82     37.84 o 
   9  -1   4       15.47        6.37     14.42 o 
  10  -1   4     2524.57     2772.21    151.25 o 
  11  -1   4      835.70      856.74     77.36 o 
  12  -1   4      388.50      360.03    201.63 o 
 -13   0   4       37.45       72.06     55.14 o 
 -12   0   4      315.39      291.13    161.30 o 
 -11   0   4      196.56      205.99     32.29 o 
 -10   0   4       97.05       83.29     21.36 o 
  -9   0   4      230.61      234.69     23.96 o 
  -8   0   4     1166.30     1186.05     45.28 o 
  -7   0   4      225.53      254.94     17.45 o 
  -6   0   4     2535.53     2344.30     62.54 o 
  -5   0   4       93.08      132.63      6.53 o 
  -4   0   4     8847.69     8736.66    193.93 o 
  -3   0   4       12.14       10.77      2.25 o 
  -2   0   4     3949.76     3995.63     88.67 o 
  -1   0   4       47.15       48.89      1.92 o 
   0   0   4     2396.09     2175.11     53.44 o 
   1   0   4    11595.35    10594.51    261.55 o 
   2   0   4     1520.88     1423.29     38.14 o 
   3   0   4      928.05      799.48     23.79 o 
   4   0   4       14.22       10.13      4.26 o 
   5   0   4    20826.34    21443.04    579.02 o 
   6   0   4     1490.62     1514.10     47.34 o 
   7   0   4       27.99       25.28      8.94 o 
   8   0   4      421.34      465.72     23.25 o 
   9   0   4      709.70      739.57     37.14 o 
  10   0   4      507.52      522.42     43.50 o 
  11   0   4      492.32      557.41     83.94 o 
  12   0   4      811.26     1068.22    117.68 o 
 -13   1   4      289.97      282.96    141.55 o 
 -12   1   4       20.06       19.34     32.10 o 
 -11   1   4     1700.23     1727.63    160.48 o 
 -10   1   4       12.33        2.54     18.60 o 
  -9   1   4      614.43      611.30     39.91 o 
  -8   1   4     1096.07     1178.88     52.73 o 
  -7   1   4     1127.64     1074.55     35.02 o 
  -6   1   4     4450.60     4508.58    108.65 o 
  -5   1   4     2390.30     2468.42     54.25 o 
  -4   1   4     9459.81    10241.84    207.95 o 
  -3   1   4     2711.60     2966.51     67.99 o 
  -2   1   4     3587.09     3827.49     87.21 o 
  -1   1   4    22990.40    20558.41    462.79 o 
   0   1   4     3104.71     2690.08     95.73 o 
   1   1   4       11.19       15.54      2.49 o 
   2   1   4      241.24      171.78      6.75 o 
   3   1   4      584.54      549.45     16.73 o 
   4   1   4     9211.94     8406.03    228.23 o 
   5   1   4      436.76      393.38     14.65 o 
   6   1   4     3203.36     3194.39     89.23 o 
   7   1   4      324.97      388.73     19.65 o 
   8   1   4      356.67      387.98     21.06 o 
   9   1   4     1869.16     2020.84     82.54 o 
  10   1   4      173.67      214.82     29.86 o 
  11   1   4       16.14       26.82     22.15 o 
  12   1   4      363.68       54.32     56.78 o 
 -13   2   4      678.96      115.22     63.37 o 
 -12   2   4      399.51      416.96     54.73 o 
 -11   2   4      247.13      225.55     50.06 o 
 -10   2   4     1323.51     1413.51     93.69 o 
  -9   2   4      540.88      581.16     38.78 o 
  -8   2   4      599.38      721.67     45.41 o 
  -7   2   4      314.39      325.05     19.17 o 
  -6   2   4      980.17      994.15     27.79 o 
  -5   2   4     5914.53     6749.55    156.13 o 
  -4   2   4      134.02      177.41      6.88 o 
  -3   2   4     8099.79     8958.55    224.40 o 
  -2   2   4      185.04      202.82      6.35 o 
  -1   2   4      429.30      420.88     15.53 o 
   0   2   4      594.28      580.61     39.50 o 
   1   2   4      499.77      504.48     36.21 o 
   2   2   4     5566.19     5062.33    144.90 o 
   3   2   4     1187.78     1094.84     39.07 o 
   4   2   4       79.29       81.42      5.63 o 
   5   2   4      186.85      159.42      7.72 o 
   6   2   4     1965.62     1951.30     52.95 o 
   7   2   4     5642.91     5489.98    166.96 o 
   8   2   4      602.63      685.43     28.95 o 
   9   2   4      123.98      158.26     18.51 o 
  10   2   4      317.54      321.07     34.10 o 
  11   2   4       51.61       24.73     38.68 o 
 -13   3   4      655.42       29.63     55.96 o 
 -12   3   4      156.29      159.80     30.42 o 
 -11   3   4      781.51      836.17     71.60 o 
 -10   3   4     2347.46     2546.47    201.63 o 
  -9   3   4      114.89      130.31     17.96 o 
  -8   3   4      349.23      402.68     26.00 o 
  -7   3   4      713.98      775.21     30.65 o 
  -6   3   4     1944.40     1957.48     51.63 o 
  -5   3   4      185.21      279.99     10.35 o 
  -4   3   4     6128.80     7162.72    207.04 o 
  -3   3   4      189.52      243.67     11.09 o 
  -2   3   4     3033.21     2943.38     80.55 o 
  -1   3   4      628.04      655.23     19.62 o 
   0   3   4     1699.84     1606.85     70.59 o 
   1   3   4      395.69      426.30     26.34 o 
   2   3   4     4004.65     3759.97    102.90 o 
   3   3   4     2197.82     2095.84     58.04 o 
   4   3   4     2316.66     2179.72     54.72 o 
   5   3   4     4170.03     4077.45    100.83 o 
   6   3   4      145.35      160.88      9.06 o 
   7   3   4      548.83      586.51     23.26 o 
   8   3   4      805.90      802.72     30.30 o 
   9   3   4        5.53       -3.02     12.71 o 
  10   3   4      293.78      330.64     57.61 o 
 -13   4   4      112.18       90.60     42.49 o 
 -12   4   4        7.63        3.68     34.18 o 
 -11   4   4     1993.24     2278.50    145.47 o 
 -10   4   4      290.02      311.56     30.21 o 
  -9   4   4     3464.16     3821.52    194.93 o 
  -8   4   4      164.55      172.40     17.43 o 
  -7   4   4      141.06      145.27     11.16 o 
  -6   4   4      606.06      708.07     28.10 o 
  -5   4   4     9701.16    11933.20    300.88 o 
  -4   4   4      281.13      333.24     13.74 o 
  -3   4   4     8015.59     8221.51    217.96 o 
  -2   4   4     8656.28     9041.52    225.33 o 
  -1   4   4     8840.66     9207.44    267.01 o 
   0   4   4     2258.65     2175.31     82.77 o 
   1   4   4     3057.82     2991.79    130.87 o 
   2   4   4     6424.69     6246.73    152.40 o 
   3   4   4     1700.23     1718.91     41.39 o 
   4   4   4      821.27      725.14     18.32 o 
   5   4   4      356.28      355.10     11.74 o 
   6   4   4     2194.80     2139.30     57.48 o 
   7   4   4       13.87       10.12      8.18 o 
   8   4   4     1279.21     1503.05     54.79 o 
   9   4   4       63.76       77.61     20.07 o 
  10   4   4       51.77       23.52     17.54 o 
  11   4   4        1.80      -16.46     43.62 o 
 -13   5   4       39.26       -1.41     39.12 o 
 -12   5   4      834.90      972.93     79.04 o 
 -11   5   4      500.57      494.01     50.92 o 
 -10   5   4     5660.73     6320.25    376.12 o 
  -9   5   4        4.60        6.48     14.16 o 
  -8   5   4     1630.36     1843.31     81.63 o 
  -7   5   4      895.97     1128.47     37.76 o 
  -6   5   4       73.63       66.92      8.45 o 
  -5   5   4       15.11       16.60      4.98 o 
  -4   5   4      212.71      231.76      9.19 o 
  -3   5   4      451.77      524.31     15.43 o 
  -2   5   4     9255.85     9141.03    240.79 o 
  -1   5   4     3268.12     3127.48     83.98 o 
   0   5   4     3676.62     3694.28    101.40 o 
   1   5   4    12813.43    12110.55    380.17 o 
   2   5   4     2283.49     2265.09     57.39 o 
   3   5   4      241.66      258.48      9.02 o 
   4   5   4        4.11        6.48      3.82 o 
   5   5   4     1699.05     1550.26     38.70 o 
   6   5   4      104.55      106.46     10.31 o 
   7   5   4      563.10      551.64     24.76 o 
   8   5   4      675.48      650.08     30.31 o 
   9   5   4      470.39      498.29     35.21 o 
  10   5   4      161.51       94.48     76.39 o 
 -13   6   4       43.62       23.16     39.09 o 
 -12   6   4      236.66      211.12     42.37 o 
 -11   6   4      668.00      763.35     84.35 o 
 -10   6   4       24.91       14.57     25.53 o 
  -9   6   4     3401.67     3868.15    164.28 o 
  -8   6   4        8.53       13.12     13.46 o 
  -7   6   4     5189.83     6263.04    200.79 o 
  -6   6   4     1695.08     2187.52     67.20 o 
  -5   6   4       68.78      105.24      6.97 o 
  -4   6   4      420.80      458.25     21.22 o 
  -3   6   4    11610.01    12971.81    359.03 o 
  -2   6   4      440.13      312.23     11.20 o 
  -1   6   4     2393.63     2490.67     63.47 o 
   0   6   4     1591.37     1469.61     36.33 o 
   1   6   4     7046.51     6806.06    162.72 o 
   2   6   4     2776.58     2333.28     53.53 o 
   3   6   4      142.78      135.97      6.98 o 
   4   6   4     1902.25     1774.31     43.24 o 
   5   6   4      108.24       91.04      7.09 o 
   6   6   4      504.13      482.99     17.41 o 
   7   6   4      106.10      105.72     12.84 o 
   8   6   4     1721.73     1919.89     74.46 o 
   9   6   4      266.84      303.83     33.98 o 
  10   6   4      362.75       83.94     29.03 o 
 -13   7   4       24.44       62.55     55.96 o 
 -12   7   4        3.17        5.76     41.97 o 
 -11   7   4      374.52      436.61     48.57 o 
 -10   7   4      673.79      760.66     63.14 o 
  -9   7   4      720.78      871.68     70.36 o 
  -8   7   4     2443.44     2853.09    122.75 o 
  -7   7   4      311.78      398.79     18.96 o 
  -6   7   4     3330.31     3944.58    127.77 o 
  -5   7   4      503.54      538.64     17.61 o 
  -4   7   4      149.77      138.09      7.24 o 
  -3   7   4      117.09      138.24      6.80 o 
  -2   7   4       11.81       18.04      4.43 o 
  -1   7   4     1481.91     1507.42     38.72 o 
   0   7   4        0.35        0.25      3.03 o 
   1   7   4     6451.72     6091.48    143.64 o 
   2   7   4      977.36      960.32     23.26 o 
   3   7   4     1004.11      860.80     21.32 o 
   4   7   4       14.68       15.60      3.84 o 
   5   7   4      435.17      426.30     15.72 o 
   6   7   4      655.41      668.13     28.15 o 
   7   7   4      124.26      128.71     17.25 o 
   8   7   4       22.17       23.02     11.67 o 
   9   7   4      585.34      735.74     79.01 o 
 -13   8   4       62.37       28.80     51.02 o 
 -12   8   4       83.83       59.25     50.20 o 
 -11   8   4      104.32      121.80     49.38 o 
 -10   8   4     1061.22     1266.55    127.56 o 
  -9   8   4      825.19      952.77     71.28 o 
  -8   8   4     1660.98     1926.47    124.95 o 
  -7   8   4     1281.34     1515.63     68.75 o 
  -6   8   4     1244.86     1434.93     46.49 o 
  -5   8   4       43.12       55.28      7.07 o 
  -4   8   4      330.92      385.88     13.20 o 
  -3   8   4      211.22      176.51      7.91 o 
  -2   8   4       45.70       46.31      5.31 o 
  -1   8   4      556.68      526.18     15.65 o 
   0   8   4       85.58      122.92      5.78 o 
   1   8   4      418.96      437.19     12.69 o 
   2   8   4     2081.71     1965.60     47.57 o 
   3   8   4      149.60      130.24      6.68 o 
   4   8   4      812.25      694.98     21.79 o 
   5   8   4      120.38      121.25      9.15 o 
   6   8   4       57.16       61.16     11.69 o 
   7   8   4      108.70       96.72     11.16 o 
   8   8   4      103.40      117.50     22.03 o 
   9   8   4      134.35      218.11     29.03 o 
 -12   9   4        8.01      -22.22     46.09 o 
 -11   9   4       26.28       25.51     42.79 o 
 -10   9   4       62.69       31.27     35.39 o 
  -9   9   4     2814.57     3224.40    283.92 o 
  -8   9   4        0.31      -19.60     20.60 o 
  -7   9   4     2201.53     2562.68    126.56 o 
  -6   9   4     1756.61     2059.52     68.84 o 
  -5   9   4     3000.54     3277.90     96.90 o 
  -4   9   4       11.29       15.87      6.07 o 
  -3   9   4      414.82      397.20     14.11 o 
  -2   9   4      459.35      448.75     14.77 o 
  -1   9   4      220.20      224.52      9.52 o 
   0   9   4      235.54      206.79      8.34 o 
   1   9   4     1209.15     1147.05     29.08 o 
   2   9   4     4424.39     4087.32    106.68 o 
   3   9   4      833.25      748.55     24.47 o 
   4   9   4     1666.66     1530.44     44.17 o 
   5   9   4      229.08      234.59     14.05 o 
   6   9   4      386.36      393.08     18.17 o 
   7   9   4      220.30      297.97     19.81 o 
   8   9   4       49.85       55.16     13.73 o 
   9   9   4       47.43       39.50     31.27 o 
 -12  10   4        7.91        1.65     41.97 o 
 -11  10   4        7.34      -18.93     42.79 o 
 -10  10   4      514.41      644.39     83.12 o 
  -9  10   4       65.61       65.84     38.68 o 
  -8  10   4     2391.26     2829.64    226.32 o 
  -7  10   4       19.64       20.22     14.09 o 
  -6  10   4     4020.06     4294.61    127.11 o 
  -5  10   4        2.05        0.70      9.09 o 
  -4  10   4     1283.56     1324.87     38.51 o 
  -3  10   4      283.28      277.31     12.07 o 
  -2  10   4     1076.94     1050.69     31.03 o 
  -1  10   4       42.03       43.81      6.11 o 
   0  10   4      149.22      147.32      7.90 o 
   1  10   4     1099.83     1045.93     32.34 o 
   2  10   4      850.70      835.01     26.94 o 
   3  10   4     2508.43     2365.16     72.38 o 
   4  10   4      583.32      539.72     21.75 o 
   5  10   4     1246.35     1215.17     51.80 o 
   6  10   4       28.55       32.07     10.17 o 
   7  10   4       33.09       40.86     12.21 o 
   8  10   4        2.20       -5.87     19.44 o 
 -12  11   4      345.22      355.52     67.48 o 
 -11  11   4     1203.10     1462.42    148.96 o 
 -10  11   4      173.56      170.35     48.56 o 
  -9  11   4      600.08      772.77     91.35 o 
  -8  11   4      196.89      248.13     39.58 o 
  -7  11   4      135.52      157.74     18.17 o 
  -6  11   4      635.82      727.63     28.35 o 
  -5  11   4     5127.63     5429.80    158.70 o 
  -4  11   4     1074.15     1155.77     38.33 o 
  -3  11   4     2818.39     2800.22     87.84 o 
  -2  11   4      960.30      929.67     25.63 o 
  -1  11   4      136.75      142.71      9.35 o 
   0  11   4        8.28        3.04      6.98 o 
   1  11   4      215.20      231.35     12.54 o 
   2  11   4       19.26       15.40      7.73 o 
   3  11   4      776.17      719.14     27.11 o 
   4  11   4     1534.56     1448.93     53.29 o 
   5  11   4      602.97      527.14     25.47 o 
   6  11   4     1163.44     1187.84     52.92 o 
   7  11   4       10.00       14.41     14.74 o 
 -11  12   4       30.79       27.98     46.91 o 
 -10  12   4      543.67      682.24     88.88 o 
  -9  12   4      125.96      128.50     38.20 o 
  -8  12   4      417.62      572.77     56.22 o 
  -7  12   4      761.16      789.87     52.24 o 
  -6  12   4      325.91      360.39     23.93 o 
  -5  12   4     1274.71     1313.18     43.48 o 
  -4  12   4     3643.41     3728.55    109.90 o 
  -3  12   4      458.43      460.01     19.78 o 
  -2  12   4     1526.39     1558.46     47.09 o 
  -1  12   4     1524.12     1459.68     48.53 o 
   0  12   4      779.88      683.85     27.82 o 
   1  12   4     2621.34     2494.57     82.39 o 
   2  12   4       40.39       42.60      9.81 o 
   3  12   4      229.22      225.46     15.83 o 
   4  12   4       84.32       80.29     13.84 o 
   5  12   4      849.49      878.74     41.61 o 
   6  12   4       25.36       29.59     14.48 o 
   7  12   4      761.24      858.34     43.69 o 
 -11  13   4      907.18     1112.66    123.45 o 
 -10  13   4       75.77       79.28     39.50 o 
  -9  13   4     1536.72     1919.12    129.77 o 
  -8  13   4      163.66      230.73     38.52 o 
  -7  13   4      541.98      617.50     54.70 o 
  -6  13   4       33.70       59.34     18.68 o 
  -5  13   4      306.52      311.36     24.88 o 
  -4  13   4      231.17      245.00     19.56 o 
  -3  13   4       90.55      112.39     13.68 o 
  -2  13   4      991.26     1074.48     47.03 o 
  -1  13   4     1241.77     1088.00     47.45 o 
   0  13   4     1598.91     1374.41     57.52 o 
   1  13   4      505.59      471.42     26.99 o 
   2  13   4     1915.74     1746.46     63.62 o 
   3  13   4       24.93       26.16     12.51 o 
   4  13   4        4.47        7.08     12.78 o 
   5  13   4      249.70      249.76     21.37 o 
   6  13   4      842.76      892.23     46.32 o 
 -10  14   4      110.05      195.51     45.17 o 
  -9  14   4      458.82      699.69     66.40 o 
  -8  14   4      470.85      623.10     71.60 o 
  -7  14   4        8.58       -0.43     26.30 o 
  -6  14   4     1524.20     1596.09     84.92 o 
  -5  14   4      301.13      312.24     26.13 o 
  -4  14   4        7.39       -6.28     14.14 o 
  -3  14   4      297.33      305.83     24.74 o 
  -2  14   4     1366.18     1288.78     80.24 o 
  -1  14   4      577.08      557.93     47.73 o 
   0  14   4      470.96      355.43     31.83 o 
   1  14   4      770.89      657.26     63.78 o 
   2  14   4       90.31       93.08     15.22 o 
   3  14   4      475.53      486.20     29.32 o 
   4  14   4      182.69      207.51     20.03 o 
   5  14   4      363.80      404.50     27.30 o 
  -9  15   4      561.45      625.48     64.56 o 
  -8  15   4      595.10      704.60     64.00 o 
  -7  15   4      958.42     1067.91     81.41 o 
  -6  15   4      156.91      208.70     29.33 o 
  -5  15   4       25.52       43.43     22.38 o 
  -4  15   4      205.66      192.28     19.40 o 
  -3  15   4       64.33       46.97     19.09 o 
  -2  15   4      185.73      162.81     25.66 o 
  -1  15   4      102.87       92.98     22.40 o 
   0  15   4      212.71      167.36     29.22 o 
   1  15   4       72.03       69.36     20.14 o 
   2  15   4      755.05      672.79     53.90 o 
   3  15   4        8.94        8.34     18.85 o 
   4  15   4     1706.84     1688.74    156.36 o 
  -8  16   4       11.39       36.41     33.21 o 
  -7  16   4      520.09      676.94     62.51 o 
  -6  16   4      477.31      451.98     48.26 o 
  -5  16   4     2364.37     2301.82    114.84 o 
  -4  16   4       89.36       80.49     23.22 o 
  -3  16   4      141.80      174.47     40.33 o 
  -2  16   4       32.31       20.25     21.82 o 
  -1  16   4      110.27       84.50     24.25 o 
   0  16   4      421.76      338.49     34.60 o 
   1  16   4       83.71       54.31     22.26 o 
   2  16   4      130.89      105.42     24.48 o 
  -6  17   4     1857.54     1747.99    170.35 o 
  -5  17   4      491.03      436.16     45.29 o 
  -4  17   4       17.18       35.41     27.27 o 
  -3  17   4       45.88       23.87     34.56 o 
  -2  17   4       26.89       24.69     34.56 o 
  -1  17   4       35.87        9.88     32.92 o 
   0  17   4      320.03      248.51     31.75 o 
  -1 -17   5      130.38      121.53     25.80 o 
   0 -17   5       11.49      -11.39     21.30 o 
   1 -17   5      121.87      139.94     27.04 o 
   2 -17   5       15.47       28.80     23.28 o 
   3 -17   5      285.94      254.30     56.78 o 
   4 -17   5       25.96       -3.29     45.26 o 
   5 -17   5      246.14      275.70     62.55 o 
  -3 -16   5      360.82      442.24     37.59 o 
  -2 -16   5      966.30      918.59     56.76 o 
  -1 -16   5      174.55      164.87     27.98 o 
   0 -16   5       24.32       48.04     21.16 o 
   1 -16   5       82.82      125.14     24.51 o 
   2 -16   5       10.84      -20.57     37.86 o 
   3 -16   5      838.86      748.90     93.00 o 
   4 -16   5       91.41       76.54     43.62 o 
   5 -16   5      559.84      497.90     75.71 o 
   6 -16   5      423.19      398.32     70.78 o 
   7 -16   5      602.85      602.41     88.06 o 
  -4 -15   5        1.61       36.39     30.04 o 
  -3 -15   5      174.79      204.46     26.34 o 
  -2 -15   5        4.12       20.67     18.88 o 
  -1 -15   5      307.63      328.66     30.45 o 
   0 -15   5       42.68       42.60     19.79 o 
   1 -15   5      838.01      722.57     47.59 o 
   2 -15   5       68.80       70.78     41.15 o 
   3 -15   5      170.83      167.89     46.09 o 
   4 -15   5       76.95      116.86     45.26 o 
   5 -15   5      425.19      339.06     61.72 o 
   6 -15   5      181.78      223.03     55.14 o 
   7 -15   5      147.24      118.51     52.67 o 
   8 -15   5      132.58      176.94     59.25 o 
  -6 -14   5       10.95       27.88     21.54 o 
  -5 -14   5       14.44       22.30     19.32 o 
  -4 -14   5      545.62      648.06     43.24 o 
  -3 -14   5      624.03      597.32     41.87 o 
  -2 -14   5      652.65      605.07     41.84 o 
  -1 -14   5      852.93      797.93     49.77 o 
   0 -14   5      399.45      378.83     31.36 o 
   1 -14   5       28.37        1.65     31.27 o 
   2 -14   5       17.76       -5.76     32.10 o 
   3 -14   5        8.75       26.34     33.74 o 
   4 -14   5      636.84      585.96     78.18 o 
   5 -14   5       20.89       13.99     38.68 o 
   6 -14   5       79.02      109.46     45.26 o 
   7 -14   5      325.64      328.37     65.01 o 
   8 -14   5      447.69      483.91     76.54 o 
   9 -14   5     1936.90     1830.29    182.70 o 
  -7 -13   5      434.05      422.76     37.76 o 
  -6 -13   5      139.34      140.50     23.88 o 
  -5 -13   5       64.45       51.51     19.32 o 
  -4 -13   5      333.00      330.35     29.23 o 
  -3 -13   5      847.06      774.62     48.40 o 
  -2 -13   5      293.59      298.45     27.10 o 
  -1 -13   5      573.78      579.58     38.67 o 
   0 -13   5     1028.36      951.72     55.39 o 
   1 -13   5      595.99      543.98     69.95 o 
   2 -13   5     1119.94      994.97    104.52 o 
   3 -13   5     1177.84     1107.72    113.57 o 
   4 -13   5      144.87      157.02     31.13 o 
   5 -13   5       20.41       16.82     25.43 o 
   6 -13   5      506.20      614.94     57.88 o 
   7 -13   5        7.69        6.48     28.80 o 
   8 -13   5      383.26      475.99     53.05 o 
   9 -13   5      250.47      285.47     66.25 o 
  10 -13   5      374.59      480.62     59.29 o 
  -7 -12   5      287.10      322.96     32.20 o 
  -6 -12   5      990.93      984.38     90.53 o 
  -5 -12   5     4412.18     4227.61    206.84 o 
  -4 -12   5       42.43       52.85     17.51 o 
  -3 -12   5      439.12      453.04     32.88 o 
  -2 -12   5     1507.47     1408.54     64.37 o 
  -1 -12   5      669.63      594.27     32.91 o 
   0 -12   5      311.83      306.63     24.35 o 
   1 -12   5     1725.11     1506.02     96.73 o 
   2 -12   5      503.56      504.08     36.03 o 
   3 -12   5     2237.05     2465.49    124.82 o 
   4 -12   5      783.50      774.42     61.37 o 
   5 -12   5      167.17      236.33     34.33 o 
   6 -12   5     1021.58     1126.98     83.49 o 
   7 -12   5      447.79      443.74     65.84 o 
   8 -12   5      117.49      118.90     37.86 o 
   9 -12   5     1252.73     1119.24    123.45 o 
  10 -12   5      257.34      286.58     59.25 o 
  -8 -11   5      224.21      243.40     28.47 o 
  -7 -11   5      774.40      819.21     52.07 o 
  -6 -11   5      109.01      129.93     20.95 o 
  -5 -11   5     2403.18     2306.03    117.06 o 
  -4 -11   5      840.95      762.62     45.98 o 
  -3 -11   5     2893.08     2739.74    115.67 o 
  -2 -11   5      247.59      251.87     19.37 o 
  -1 -11   5     1526.98     1481.05     59.60 o 
   0 -11   5      192.75      193.45     18.69 o 
   1 -11   5     1138.25     1133.46     62.10 o 
   2 -11   5     7943.56     7995.71    380.83 o 
   3 -11   5      482.47      547.40     31.87 o 
   4 -11   5     2700.78     2696.14    121.04 o 
   5 -11   5       13.35       20.45     22.49 o 
   6 -11   5       51.92       65.88     30.86 o 
   7 -11   5      372.25      388.82     42.53 o 
   8 -11   5        8.08       17.04     28.82 o 
   9 -11   5        8.94        4.11     31.82 o 
  10 -11   5       18.07       10.38     34.98 o 
  11 -11   5      614.08      493.78     94.64 o 
  -9 -10   5      182.50      208.23     28.07 o 
  -8 -10   5      292.18      320.72     30.40 o 
  -7 -10   5      438.13      590.07     69.95 o 
  -6 -10   5     1081.70     1048.99     59.83 o 
  -5 -10   5      770.18      754.28     45.37 o 
  -4 -10   5      421.78      370.11     34.21 o 
  -3 -10   5     4675.95     4412.91    163.46 o 
  -2 -10   5       82.88       69.19     10.41 o 
  -1 -10   5       65.97       77.33     12.63 o 
   0 -10   5      322.74      376.87     31.77 o 
   1 -10   5      376.18      377.14     23.34 o 
   2 -10   5       95.37      113.96     19.48 o 
   3 -10   5     3147.41     3252.55    149.03 o 
   4 -10   5       91.66       90.98     15.75 o 
   5 -10   5     1653.93     1746.72     79.94 o 
   6 -10   5     1283.41     1348.10    184.35 o 
   7 -10   5        7.96       -0.06     20.51 o 
   8 -10   5      306.85      273.35     81.89 o 
   9 -10   5       25.48       47.97     30.74 o 
  10 -10   5     1051.54      796.90     92.58 o 
  11 -10   5      215.56      153.07     74.07 o 
  -9  -9   5       93.26       84.97     36.62 o 
  -8  -9   5       11.12       41.15     29.63 o 
  -7  -9   5      292.73      266.12     25.85 o 
  -6  -9   5       14.69       13.33     14.00 o 
  -5  -9   5      160.77      153.14     14.51 o 
  -4  -9   5     1766.24     1582.10     61.89 o 
  -3  -9   5        2.77        5.45      8.11 o 
  -2  -9   5     2829.01     2674.54     76.80 o 
  -1  -9   5       70.89       71.55      8.10 o 
   0  -9   5      145.77      164.38     10.11 o 
   1  -9   5       65.60       76.20      8.71 o 
   2  -9   5      437.83      516.66     27.67 o 
   3  -9   5     1749.59     2009.42     87.24 o 
   4  -9   5       24.00       18.80     11.96 o 
   5  -9   5     1828.90     2183.61    108.82 o 
   6  -9   5      220.60      217.15     20.94 o 
   7  -9   5      289.61      232.92     31.42 o 
   8  -9   5      612.19      501.36     50.59 o 
   9  -9   5        6.27        0.13     26.68 o 
  10  -9   5       46.50       44.17     32.38 o 
  11  -9   5      201.97      206.41     45.25 o 
 -10  -8   5        5.05        9.93     20.76 o 
  -9  -8   5      920.04      949.29     57.85 o 
  -8  -8   5        2.53       19.12     16.81 o 
  -7  -8   5     1086.92     1040.44     58.77 o 
  -6  -8   5       29.49       24.61     10.73 o 
  -5  -8   5     3545.79     3102.61    116.64 o 
  -4  -8   5      373.40      317.35     14.34 o 
  -3  -8   5     2608.58     2367.92     63.20 o 
  -2  -8   5     1403.91     1387.67     43.06 o 
  -1  -8   5     1927.56     1647.79     51.48 o 
   0  -8   5        8.49        3.71      6.03 o 
   1  -8   5      745.98      819.28     26.60 o 
   2  -8   5      478.40      576.76     20.71 o 
   3  -8   5     1005.90     1089.29     40.66 o 
   4  -8   5     3264.41     3833.36    159.46 o 
   5  -8   5      642.38      534.89     35.17 o 
   6  -8   5     3217.79     3092.93    201.10 o 
   7  -8   5       97.54       94.40     16.94 o 
   8  -8   5     1507.66      775.24     93.00 o 
   9  -8   5       15.89       35.75     28.25 o 
  10  -8   5      208.82       93.82     59.25 o 
  11  -8   5      139.33      139.13     74.07 o 
  12  -8   5      263.43      270.87     96.29 o 
 -11  -7   5       20.99       49.38     39.50 o 
 -10  -7   5      533.83      745.09     50.06 o 
  -9  -7   5      675.16      694.47     46.43 o 
  -8  -7   5       86.27      104.02     18.78 o 
  -7  -7   5       11.98       16.65     10.38 o 
  -6  -7   5       41.02       61.95     10.34 o 
  -5  -7   5       42.84       39.49      8.50 o 
  -4  -7   5     4452.27     3933.61    101.95 o 
  -3  -7   5     3435.59     3072.90     80.39 o 
  -2  -7   5     4436.49     3783.65    112.42 o 
  -1  -7   5     6072.37     5747.37    181.76 o 
   0  -7   5      688.22      700.80     30.15 o 
   1  -7   5        1.05        6.17      6.45 o 
   2  -7   5       84.74      109.92     10.10 o 
   3  -7   5       88.30       78.16     10.14 o 
   4  -7   5     1338.66     1568.42     58.52 o 
   5  -7   5     2079.70     1969.23     83.79 o 
   6  -7   5       80.12       88.47     14.56 o 
   7  -7   5     5618.06     5535.59    261.10 o 
   8  -7   5        1.23       -2.22     22.93 o 
   9  -7   5     2589.35     1888.34    322.19 o 
  10  -7   5      422.72      425.48     66.66 o 
  11  -7   5      250.90      210.46     73.66 o 
  12  -7   5       50.35       52.98     41.99 o 
 -11  -6   5      190.47      311.91     55.14 o 
 -10  -6   5      222.05      294.55     30.45 o 
  -9  -6   5     1656.65     1699.34     90.28 o 
  -8  -6   5      454.29      518.09     28.96 o 
  -7  -6   5     1352.66     1262.17     51.12 o 
  -6  -6   5      154.08      132.97     12.09 o 
  -5  -6   5       55.25       76.57      7.54 o 
  -4  -6   5      502.04      441.63     19.87 o 
  -3  -6   5      481.88      352.26     11.32 o 
  -2  -6   5     4370.49     4157.59    108.55 o 
  -1  -6   5      497.59      372.70     17.29 o 
   0  -6   5     8360.86     8316.05    235.79 o 
   1  -6   5     1496.71     1455.92     46.28 o 
   2  -6   5    14827.50    16292.54    525.99 o 
   3  -6   5      633.00      746.44     26.54 o 
   4  -6   5      126.67      109.88      9.06 o 
   5  -6   5      407.99      434.58     20.60 o 
   6  -6   5     3094.79     3025.27    125.71 o 
   7  -6   5      286.75      214.89     25.39 o 
   8  -6   5      768.31      599.49    135.79 o 
   9  -6   5      372.19      143.20     51.02 o 
  10  -6   5     1164.82      511.89     82.30 o 
  11  -6   5      271.72      135.79     65.84 o 
  12  -6   5      222.88      206.16    136.20 o 
 -11  -5   5       80.21      124.62     26.09 o 
 -10  -5   5      359.54      398.79     34.56 o 
  -9  -5   5      175.07      202.43     24.20 o 
  -8  -5   5     2138.46     2069.88    129.83 o 
  -7  -5   5       52.68       41.30      9.14 o 
  -6  -5   5     2292.80     2039.42     70.82 o 
  -5  -5   5     1397.88     1215.40     32.77 o 
  -4  -5   5      709.80      823.66     22.07 o 
  -3  -5   5     1218.55     1120.28     25.91 o 
  -2  -5   5     1354.70     1179.07     33.40 o 
  -1  -5   5     6411.02     5678.82    170.46 o 
   0  -5   5     2248.84     2619.31     85.89 o 
   1  -5   5    11299.58    12456.33    345.76 o 
   2  -5   5     1549.75     1630.49     46.64 o 
   3  -5   5     3866.34     3879.86    107.10 o 
   4  -5   5       93.97      113.00      8.81 o 
   5  -5   5      366.55      370.42     18.79 o 
   6  -5   5        9.21        2.04      8.21 o 
   7  -5   5      699.27      602.50     46.51 o 
   8  -5   5     1149.07     1031.07     50.22 o 
   9  -5   5     1450.12      617.23     83.94 o 
  10  -5   5     1333.60      585.13     88.06 o 
  11  -5   5       65.05       77.17     55.55 o 
  12  -5   5       25.68      -10.37     37.59 o 
 -12  -4   5       63.56      166.07     42.38 o 
 -11  -4   5      367.79      483.20     48.53 o 
 -10  -4   5       96.87      110.20     93.82 o 
  -9  -4   5      724.11      725.59     42.41 o 
  -8  -4   5      909.41      866.18     31.15 o 
  -7  -4   5     1127.53     1047.75     35.52 o 
  -6  -4   5      117.23      149.94      9.77 o 
  -5  -4   5     4269.15     3787.52    106.58 o 
  -4  -4   5     1022.62      982.13     24.44 o 
  -3  -4   5     2718.43     2646.44     60.25 o 
  -2  -4   5        6.20       11.15      2.91 o 
  -1  -4   5     2108.43     1908.91     54.75 o 
   0  -4   5     8888.98     9062.63    227.76 o 
   1  -4   5      529.92      561.59     15.34 o 
   2  -4   5    20275.93    20227.69    585.20 o 
   3  -4   5      142.24      150.89      8.23 o 
   4  -4   5    15421.24    15341.34    442.40 o 
   5  -4   5      338.25      327.70     17.42 o 
   6  -4   5       20.06       15.53      8.98 o 
   7  -4   5      631.71      604.79     28.83 o 
   8  -4   5      214.07      165.50     28.88 o 
   9  -4   5     2098.03      887.99    102.05 o 
  10  -4   5       27.44       22.45     27.64 o 
  12  -4   5      362.90      352.75    197.51 o 
 -12  -3   5       37.69       84.18     27.20 o 
 -11  -3   5        6.27       31.40     29.45 o 
 -10  -3   5       93.11      134.93     23.76 o 
  -9  -3   5      115.47       90.15     18.65 o 
  -8  -3   5      157.99      156.28     11.13 o 
  -7  -3   5      212.63      190.81     10.89 o 
  -6  -3   5      906.91      772.32     22.42 o 
  -5  -3   5     4079.58     3866.85     95.24 o 
  -4  -3   5      866.41      775.58     19.90 o 
  -3  -3   5     4602.25     4533.83    110.74 o 
  -2  -3   5     1893.29     1823.69     41.56 o 
  -1  -3   5      568.23      558.83     15.78 o 
   0  -3   5      649.79      655.44     16.84 o 
   1  -3   5     1853.87     1799.93     50.29 o 
   2  -3   5      957.03      925.99     27.10 o 
   3  -3   5    13694.09    13713.96    396.83 o 
   4  -3   5     1034.71     1113.64     42.08 o 
   5  -3   5     1733.16     1568.80     47.72 o 
   6  -3   5      147.78      145.58     10.08 o 
   7  -3   5       85.03       76.13      9.22 o 
   8  -3   5      684.57      655.30     48.57 o 
   9  -3   5       96.94       41.82     25.53 o 
  10  -3   5      485.71      603.24     80.65 o 
  11  -3   5       50.09       35.79     32.80 o 
  12  -3   5      546.42      690.47     95.46 o 
 -12  -2   5      507.73      552.81     54.69 o 
 -11  -2   5       17.44        2.72     21.70 o 
 -10  -2   5       10.18       24.92     17.05 o 
  -9  -2   5        8.04       10.47     10.95 o 
  -8  -2   5     1521.85     1463.42     50.39 o 
  -7  -2   5      185.35      152.78      9.32 o 
  -6  -2   5     5451.05     5369.41    148.80 o 
  -5  -2   5     4070.04     4135.82     99.01 o 
  -4  -2   5     6019.04     5556.08    159.16 o 
  -3  -2   5      438.10      390.77     12.64 o 
  -2  -2   5     1974.73     1791.50     37.32 o 
  -1  -2   5     3171.58     3037.36     69.55 o 
   0  -2   5      332.70      303.30      8.81 o 
   1  -2   5     1057.16      877.50     21.73 o 
   2  -2   5      584.27      533.30     18.90 o 
   3  -2   5     3153.28     3020.59     69.60 o 
   4  -2   5     3850.19     3967.88     99.48 o 
   5  -2   5       10.17       12.80      5.18 o 
   6  -2   5     3414.69     3462.49     92.20 o 
   7  -2   5      811.01      907.31     50.54 o 
   8  -2   5     1330.93     1237.91     73.29 o 
   9  -2   5      102.47       66.92     20.06 o 
  10  -2   5       57.03       44.64     22.04 o 
  11  -2   5      955.01     1215.68     79.49 o 
  12  -2   5        4.85        6.86     35.97 o 
 -11  -1   5      376.12      388.36     87.65 o 
 -10  -1   5      125.10      115.36     23.05 o 
  -9  -1   5      161.33      134.54     30.75 o 
  -8  -1   5       37.27       21.02      8.29 o 
  -7  -1   5     2402.60     2275.32     88.76 o 
  -6  -1   5      271.60      227.48     10.12 o 
  -5  -1   5     1132.28      903.61     21.62 o 
  -4  -1   5     3760.56     3596.31     78.45 o 
  -3  -1   5      591.21      526.07     12.86 o 
  -2  -1   5       18.94       19.42      2.32 o 
  -1  -1   5      793.36      746.46     17.56 o 
   0  -1   5     2786.31     2560.34     67.26 o 
   1  -1   5      818.17      756.05     19.62 o 
   2  -1   5     3686.16     3718.95     92.57 o 
   3  -1   5     3752.25     3646.33    101.44 o 
   4  -1   5     2623.14     2483.87     66.01 o 
   5  -1   5      148.28      127.30      7.61 o 
   6  -1   5     3236.70     3159.02     83.95 o 
   7  -1   5       29.83       40.86     10.60 o 
   8  -1   5       40.73       45.78     11.24 o 
   9  -1   5      161.65      152.13     18.06 o 
  10  -1   5      230.18      240.60     60.98 o 
  11  -1   5        4.30       12.01     23.13 o 
  12  -1   5      522.40       85.59     64.19 o 
 -13   0   5      751.88      812.27     99.58 o 
 -12   0   5     1426.81     1824.53    171.18 o 
 -11   0   5        7.60        6.88     20.33 o 
 -10   0   5     1888.46     1898.53    121.32 o 
  -9   0   5     1502.05     1464.74     85.51 o 
  -8   0   5       52.22       42.73     10.09 o 
  -7   0   5       65.72       60.41      7.75 o 
  -6   0   5     1733.63     1722.72     42.28 o 
  -5   0   5      604.53      674.36     15.34 o 
  -4   0   5    25821.92    25777.85    534.01 o 
  -3   0   5     5403.94     5278.34    128.07 o 
  -2   0   5     7195.22     7226.42    165.26 o 
  -1   0   5     5322.82     4742.53    108.80 o 
   0   0   5      601.65      529.97     12.39 o 
   1   0   5      758.95      643.46     17.91 o 
   2   0   5        1.20        5.18      2.58 o 
   3   0   5     3197.76     3047.33     89.38 o 
   4   0   5       89.94      107.58      7.28 o 
   5   0   5     6797.94     6875.18    188.12 o 
   6   0   5     3155.64     3422.16    101.39 o 
   7   0   5     2147.58     2272.85     85.42 o 
   8   0   5      940.13      993.37     38.49 o 
   9   0   5     1462.92     1564.56     66.29 o 
  10   0   5        4.57      -18.86     18.86 o 
  11   0   5      428.41      422.52    190.52 o 
  12   0   5      115.36       53.49     59.25 o 
 -13   1   5       14.45       -0.82     61.72 o 
 -12   1   5      392.41      398.75     67.22 o 
 -11   1   5     2164.22     2457.25    348.53 o 
 -10   1   5      337.55      313.74     34.62 o 
  -9   1   5     1550.18     1490.16     78.70 o 
  -8   1   5       45.74       50.57     10.33 o 
  -7   1   5      238.66      251.62     20.72 o 
  -6   1   5     2083.96     2245.91     57.60 o 
  -5   1   5     3203.84     3382.51     76.91 o 
  -4   1   5     2181.25     2223.90     52.34 o 
  -3   1   5     8609.24     9096.89    282.38 o 
  -2   1   5    12280.72    12442.84    265.88 o 
  -1   1   5     3287.09     3036.40     64.13 o 
   0   1   5     6333.98     5739.00    172.86 o 
   1   1   5      196.94      192.17      8.12 o 
   2   1   5      534.08      429.07     17.35 o 
   3   1   5      753.14      689.23     20.54 o 
   4   1   5    13789.33    13570.63    368.17 o 
   5   1   5     1325.97     1327.16     38.75 o 
   6   1   5     7866.63     8139.17    237.02 o 
   7   1   5     1517.21     1653.93     57.80 o 
   8   1   5     2144.35     2312.51     79.95 o 
   9   1   5      106.52      128.73     16.45 o 
  10   1   5      686.98      683.36     50.82 o 
  11   1   5      160.98      117.03     73.24 o 
 -13   2   5       75.82      -26.34     62.55 o 
 -12   2   5     1119.74     1219.94    220.97 o 
 -11   2   5      318.31      390.08     63.37 o 
 -10   2   5     2373.89     2455.45    153.03 o 
  -9   2   5      127.56       95.34     16.40 o 
  -8   2   5     3795.89     3693.14    178.72 o 
  -7   2   5     5391.08     5750.84    208.22 o 
  -6   2   5     3090.85     3359.54     82.27 o 
  -5   2   5     4909.85     5713.03    137.66 o 
  -4   2   5    10351.05    12035.61    325.70 o 
  -3   2   5    11333.61    11812.66    311.29 o 
  -2   2   5     5765.21     6001.04    158.27 o 
  -1   2   5    15851.22    14704.45    391.79 o 
   0   2   5       42.09       47.62      6.67 o 
   1   2   5     4276.75     3607.90    234.55 o 
   2   2   5      166.31      171.55      6.65 o 
   3   2   5     1733.53     1636.60     48.26 o 
   4   2   5      156.24      165.37      7.87 o 
   5   2   5      649.43      637.11     20.48 o 
   6   2   5      654.39      693.37     23.02 o 
   7   2   5     8397.92     9025.51    293.98 o 
   8   2   5       19.70       25.12     10.54 o 
   9   2   5     1094.58     1291.99     85.41 o 
  10   2   5     1857.81     1718.67    223.44 o 
  11   2   5        5.06       -6.53     28.07 o 
 -13   3   5       72.28       70.06     39.54 o 
 -12   3   5        3.54      -20.21     32.43 o 
 -11   3   5      367.63      360.38     40.95 o 
 -10   3   5      585.19      604.55     51.50 o 
  -9   3   5     1942.67     2104.89     94.99 o 
  -8   3   5      897.06      911.48     44.91 o 
  -7   3   5      617.59      665.77     25.15 o 
  -6   3   5      392.84      400.96     14.76 o 
  -5   3   5     5601.64     6623.49    187.29 o 
  -4   3   5      594.27      794.78     22.07 o 
  -3   3   5      159.32      207.63      7.14 o 
  -2   3   5     1813.10     1735.63     41.42 o 
  -1   3   5     2447.85     2350.99     72.19 o 
   0   3   5    20970.49    19608.92   1321.69 o 
   1   3   5        4.99       16.46     10.70 o 
   2   3   5    12963.52    12371.17    521.29 o 
   3   3   5     1058.53      967.13     31.84 o 
   4   3   5      470.37      446.23     14.81 o 
   5   3   5        8.98        5.48      4.70 o 
   6   3   5     2528.35     2693.06     75.62 o 
   7   3   5       87.16       82.72     10.41 o 
   8   3   5      697.39      708.75     29.65 o 
   9   3   5       25.10       19.09     13.73 o 
  10   3   5      387.72      225.22     71.90 o 
  11   3   5       59.32       36.34     44.03 o 
 -13   4   5        0.66      -33.14     37.10 o 
 -12   4   5      130.97      128.17     38.08 o 
 -11   4   5       29.30       17.16     26.89 o 
 -10   4   5     2333.64     2678.16    136.16 o 
  -9   4   5      852.10      952.68     55.73 o 
  -8   4   5     1140.31     1157.53     54.38 o 
  -7   4   5     1712.09     1799.25     56.57 o 
  -6   4   5      872.33      927.95     27.91 o 
  -5   4   5     5220.44     6334.93    166.58 o 
  -4   4   5      757.97      929.77     29.35 o 
  -3   4   5      796.25      836.50     27.72 o 
  -2   4   5      431.99      443.46     18.39 o 
  -1   4   5     8130.95     8198.90    229.51 o 
   0   4   5      579.43      667.74     31.00 o 
   1   4   5     7131.10     7016.72    303.40 o 
   2   4   5      103.11      132.58      7.87 o 
   3   4   5     5702.43     5554.27    143.33 o 
   4   4   5        0.11       -0.85      3.91 o 
   5   4   5      165.34      165.87      8.61 o 
   6   4   5      291.72      300.27     15.74 o 
   7   4   5      433.65      417.31     23.19 o 
   8   4   5      325.41      370.37     22.98 o 
   9   4   5      671.36      754.30     41.52 o 
  10   4   5      831.87     1110.19    111.10 o 
  11   4   5       38.34       27.16     41.97 o 
 -13   5   5      129.64       85.59     46.09 o 
 -12   5   5        0.63      -23.21     34.20 o 
 -11   5   5     1223.22      777.71     94.64 o 
 -10   5   5     1668.81     1909.94    125.11 o 
  -9   5   5       77.95       58.46     15.89 o 
  -8   5   5     3444.65     3898.39    163.86 o 
  -7   5   5       61.67       77.00      9.80 o 
  -6   5   5     2704.83     3040.98     91.59 o 
  -5   5   5     1791.74     2305.48     60.51 o 
  -4   5   5     4806.20     5351.29    149.81 o 
  -3   5   5     2578.82     2970.01     75.25 o 
  -2   5   5       24.15       28.23      3.50 o 
  -1   5   5       27.48       31.53      3.36 o 
   0   5   5     6142.80     6185.89    236.37 o 
   1   5   5     4754.52     4406.21    190.56 o 
   2   5   5     3865.38     3630.14     95.62 o 
   3   5   5     2070.73     1971.96     49.48 o 
   4   5   5      282.86      270.01     10.16 o 
   5   5   5       23.90       26.20      5.60 o 
   6   5   5      740.85      676.89     26.18 o 
   7   5   5        7.26        0.56      8.40 o 
   8   5   5       17.81       15.89     11.06 o 
   9   5   5      246.23      310.72     26.27 o 
  10   5   5        0.05       -5.68     18.97 o 
 -13   6   5       53.63       17.28     46.09 o 
 -12   6   5     1023.14     1267.95     95.39 o 
 -11   6   5      226.46      271.46     40.10 o 
 -10   6   5      142.20      153.78     45.67 o 
  -9   6   5       69.10       73.81     20.62 o 
  -8   6   5      180.55      191.92     18.79 o 
  -7   6   5     4167.52     4981.53    160.65 o 
  -6   6   5       53.97       52.74      8.61 o 
  -5   6   5     5827.24     7273.45    196.31 o 
  -4   6   5     1481.10     1660.08     45.92 o 
  -3   6   5      458.15      471.83     14.33 o 
  -2   6   5      546.40      528.10     18.97 o 
  -1   6   5      730.11      810.66     22.18 o 
   0   6   5     5683.82     5907.73    185.27 o 
   1   6   5      256.65      268.95     11.22 o 
   2   6   5      588.83      488.20     12.62 o 
   3   6   5      586.40      583.80     15.81 o 
   4   6   5     1001.44      895.57     24.49 o 
   5   6   5     1043.64     1034.94     31.74 o 
   6   6   5       15.58       12.84      7.22 o 
   7   6   5      206.86      222.73     18.47 o 
   8   6   5      689.21      811.01     41.86 o 
   9   6   5       36.00       26.09     18.22 o 
  10   6   5      354.24       37.57     26.11 o 
 -13   7   5        6.88      -21.40     53.49 o 
 -12   7   5     1131.84     1059.16    114.39 o 
 -11   7   5      275.28      262.53     56.78 o 
 -10   7   5       18.59       16.46     27.98 o 
  -9   7   5       25.23       11.41     22.98 o 
  -8   7   5       10.27        0.12     16.70 o 
  -7   7   5       62.63       78.01     11.84 o 
  -6   7   5     2599.53     3106.14     93.91 o 
  -5   7   5     1021.52     1191.48     34.74 o 
  -4   7   5    12697.52    13659.85    378.62 o 
  -3   7   5     3416.68     3388.91     90.39 o 
  -2   7   5      974.57      987.17     33.18 o 
  -1   7   5       71.27      117.49      5.35 o 
   0   7   5      111.63      108.72      5.02 o 
   1   7   5     2229.99     2076.34     49.90 o 
   2   7   5      680.03      655.55     16.56 o 
   3   7   5     4671.78     4298.42    102.26 o 
   4   7   5       14.30       20.13      5.03 o 
   5   7   5     1078.21     1121.88     36.51 o 
   6   7   5        9.99        8.12      8.37 o 
   7   7   5      415.85      475.84     28.93 o 
   8   7   5      199.53      258.32     22.11 o 
   9   7   5       38.78       39.26     22.54 o 
 -13   8   5      105.00       78.18     55.96 o 
 -12   8   5      786.62      799.93    100.40 o 
 -11   8   5     1519.54     1753.75    169.53 o 
 -10   8   5     1006.27     1120.06    116.04 o 
  -9   8   5        8.23      -13.99     32.10 o 
  -8   8   5      139.95      144.83     26.19 o 
  -7   8   5        3.01       -7.44     11.44 o 
  -6   8   5      604.89      680.95     28.19 o 
  -5   8   5     3513.54     3974.17    112.75 o 
  -4   8   5     1560.07     1554.72     43.67 o 
  -3   8   5     6879.81     6972.87    200.93 o 
  -2   8   5      873.56      863.79     31.04 o 
  -1   8   5     2778.42     2697.39     73.54 o 
   0   8   5      801.43      713.36     19.55 o 
   1   8   5      198.02      202.86      7.72 o 
   2   8   5     1153.76     1148.77     28.19 o 
   3   8   5       43.86       45.02      5.57 o 
   4   8   5     2749.34     2587.82     68.11 o 
   5   8   5      642.10      590.16     21.35 o 
   6   8   5     3304.10     3271.97    102.67 o 
   7   8   5      167.82      192.54     16.58 o 
   8   8   5      276.72      340.57     26.16 o 
   9   8   5      179.81      193.06     28.18 o 
 -12   9   5       22.31       49.38     44.44 o 
 -11   9   5        1.00        4.11     42.79 o 
 -10   9   5      614.02      749.73     88.88 o 
  -9   9   5      891.16     1119.24    114.39 o 
  -8   9   5      209.49      268.11     40.33 o 
  -7   9   5      229.16      264.50     18.30 o 
  -6   9   5      740.65      846.97     33.18 o 
  -5   9   5       13.88       17.55      8.70 o 
  -4   9   5     2477.74     2695.60     69.36 o 
  -3   9   5     3070.85     2997.34     82.35 o 
  -2   9   5     1618.87     1518.80     50.11 o 
  -1   9   5     4823.58     4908.26    123.88 o 
   0   9   5      389.03      370.16     12.34 o 
   1   9   5     1198.14     1128.01     31.58 o 
   2   9   5        3.77        1.81      5.16 o 
   3   9   5      525.36      443.55     16.09 o 
   4   9   5       80.95       75.99      7.45 o 
   5   9   5     2355.40     2243.39     59.97 o 
   6   9   5        3.30        8.58      9.20 o 
   7   9   5     1713.16     1894.07     70.21 o 
   8   9   5      345.82      397.42     29.10 o 
 -12  10   5      286.45      260.88     64.19 o 
 -11  10   5     1641.90     2069.77    195.87 o 
 -10  10   5     1557.48     1959.49    184.35 o 
  -9  10   5      956.00     1303.59    129.21 o 
  -8  10   5       17.87       33.28     23.52 o 
  -7  10   5        9.00       16.36     16.51 o 
  -6  10   5      180.03      205.61     14.43 o 
  -5  10   5     2704.12     2822.67     84.37 o 
  -4  10   5       92.70       96.53      8.35 o 
  -3  10   5      190.60      205.01     10.10 o 
  -2  10   5     2113.66     2067.16     54.21 o 
  -1  10   5     3051.25     3037.77     87.53 o 
   0  10   5     3477.34     3347.16     95.03 o 
   1  10   5        1.04        5.15      6.31 o 
   2  10   5      165.46      164.75     10.36 o 
   3  10   5       52.82       58.97      8.18 o 
   4  10   5       24.49       21.92      8.11 o 
   5  10   5       88.29       92.77     10.53 o 
   6  10   5       59.66       83.96     11.41 o 
   7  10   5      208.29      197.38     14.76 o 
   8  10   5      548.98      629.50     36.53 o 
 -12  11   5       79.22       55.14     49.38 o 
 -11  11   5      315.75      375.27     66.66 o 
 -10  11   5      300.61      366.22     60.90 o 
  -9  11   5      688.59      816.70     70.77 o 
  -8  11   5      173.81      258.84     48.56 o 
  -7  11   5       19.75       16.13     14.30 o 
  -6  11   5       68.44       65.18     11.80 o 
  -5  11   5       11.64        8.44     10.19 o 
  -4  11   5      124.69      139.42     11.99 o 
  -3  11   5     3313.48     3210.72     86.97 o 
  -2  11   5      210.01      202.66     11.32 o 
  -1  11   5      358.56      371.21     16.67 o 
   0  11   5       85.37       81.95      8.61 o 
   1  11   5     2069.27     1999.54     62.17 o 
   2  11   5      120.80      126.67     10.32 o 
   3  11   5     2578.13     2411.48     80.59 o 
   4  11   5       12.70       19.08     10.72 o 
   5  11   5        1.53       16.98     10.86 o 
   6  11   5       59.46       56.42     14.40 o 
   7  11   5      461.43      515.87     30.92 o 
 -11  12   5      510.61      584.31     84.77 o 
 -10  12   5     2151.34     2613.99    166.72 o 
  -9  12   5      168.20      234.98     63.37 o 
  -8  12   5     1461.01     1830.75    192.16 o 
  -7  12   5       87.48      115.12     20.47 o 
  -6  12   5     1124.07     1285.94     43.66 o 
  -5  12   5       28.55       36.21     11.42 o 
  -4  12   5      765.44      745.35     29.44 o 
  -3  12   5      607.20      562.90     26.22 o 
  -2  12   5       83.25       55.22     11.19 o 
  -1  12   5     1145.90     1049.16     38.75 o 
   0  12   5     4767.87     4327.62    143.39 o 
   1  12   5      454.38      438.06     19.49 o 
   2  12   5     1089.72      983.16     34.15 o 
   3  12   5      141.17      151.33     17.29 o 
   4  12   5       43.40       47.27     12.55 o 
   5  12   5       43.07       45.73     13.51 o 
   6  12   5      118.18      149.77     18.15 o 
 -11  13   5       41.18       26.34     51.02 o 
 -10  13   5       21.40       39.99     36.76 o 
  -9  13   5      718.29      872.34     73.73 o 
  -8  13   5       71.10       88.53     31.60 o 
  -7  13   5     2420.54     2801.42    138.51 o 
  -6  13   5      420.04      466.86     27.31 o 
  -5  13   5     1118.55     1153.38     42.53 o 
  -4  13   5       40.87       35.00     13.43 o 
  -3  13   5      172.33      147.20     17.58 o 
  -2  13   5      303.43      239.88     30.04 o 
  -1  13   5      541.22      476.27     36.09 o 
   0  13   5       44.48       56.91     12.15 o 
   1  13   5      553.83      485.87     39.09 o 
   2  13   5     1074.17      869.91     57.61 o 
   3  13   5      346.30      334.63     29.26 o 
   4  13   5      324.84      351.17     30.43 o 
   5  13   5       39.57       54.72     15.67 o 
 -10  14   5      648.09      843.93     75.81 o 
  -9  14   5      113.50      206.20     42.27 o 
  -8  14   5      511.09      666.68     62.26 o 
  -7  14   5      136.49      148.87     32.23 o 
  -6  14   5      770.03      818.22     52.33 o 
  -5  14   5       25.23       36.32     16.06 o 
  -4  14   5     1825.04     1824.22    140.37 o 
  -3  14   5      873.04      852.36     51.46 o 
  -2  14   5       87.88       87.69     20.34 o 
  -1  14   5       81.85       65.73     19.10 o 
   0  14   5       55.65       37.83     17.10 o 
   1  14   5     2381.53     1929.37    170.35 o 
   2  14   5      330.11      270.15     32.92 o 
   3  14   5     1133.49     1069.73     66.43 o 
   4  14   5       27.15       31.08     18.75 o 
  -9  15   5      133.04      191.88     41.90 o 
  -8  15   5        7.44       15.35     47.32 o 
  -7  15   5      493.69      486.70     52.26 o 
  -6  15   5     1331.89     1406.75     77.77 o 
  -5  15   5      685.58      698.03     48.07 o 
  -4  15   5     2126.71     2040.32    139.71 o 
  -3  15   5      540.22      584.17     48.97 o 
  -2  15   5        2.28       -7.74     18.59 o 
  -1  15   5      478.22      380.32     34.39 o 
   0  15   5        1.74       -2.97     17.93 o 
   1  15   5       46.43       37.66     28.80 o 
   2  15   5      393.69      341.76     32.79 o 
   3  15   5       78.71       69.61     20.85 o 
  -8  16   5        4.73        3.29     45.26 o 
  -7  16   5      411.28      445.61     50.86 o 
  -6  16   5      788.17      780.60     53.17 o 
  -5  16   5      799.74      754.81     48.71 o 
  -4  16   5      292.64      293.96     38.20 o 
  -3  16   5     1762.90     1699.05    163.36 o 
  -2  16   5       37.10        8.26     21.23 o 
  -1  16   5      772.13      653.58     49.18 o 
   0  16   5        2.02        1.39     20.27 o 
   1  16   5        8.65        9.75     19.33 o 
   2  16   5       19.87       27.98     32.10 o 
  -6  17   5       15.38       15.64     39.50 o 
  -5  17   5       61.89       47.73     40.33 o 
  -4  17   5     1060.87      918.44    100.40 o 
  -3  17   5        1.16       -5.76     32.92 o 
  -2  17   5      957.38      800.57     58.45 o 
  -1  17   5      422.90      342.61     51.85 o 
   0  17   5      614.99      607.35     75.71 o 
   0 -17   6       33.08       -0.82     22.53 o 
   1 -17   6      387.65      440.36     40.74 o 
   2 -17   6      269.78      262.87     33.74 o 
   3 -17   6        2.08      -11.52     41.97 o 
   4 -17   6        4.06      -11.52     43.62 o 
   5 -17   6      320.05      351.41     69.95 o 
  -3 -16   6       63.53      137.27     40.33 o 
  -2 -16   6       77.40      117.51     23.90 o 
  -1 -16   6      121.24      102.94     29.22 o 
   0 -16   6     1183.05     1155.77     68.48 o 
   1 -16   6       14.65       -4.28     20.06 o 
   2 -16   6      755.84      587.60     82.30 o 
   3 -16   6        2.98       10.70     40.33 o 
   4 -16   6        3.65        6.58     41.97 o 
   5 -16   6       27.35       -4.11     41.15 o 
   6 -16   6       78.10       66.66     49.38 o 
   7 -16   6       33.19       74.89     48.56 o 
  -4 -15   6      140.81      145.73     25.41 o 
  -3 -15   6      131.71      120.17     23.42 o 
  -2 -15   6        0.91       -9.84     18.07 o 
  -1 -15   6      677.69      675.83     45.81 o 
   0 -15   6        5.97        8.40     19.64 o 
   1 -15   6     1777.33     1736.09     92.37 o 
   2 -15   6      164.51       95.46     43.62 o 
   3 -15   6     1734.55     1711.78    167.06 o 
   4 -15   6        2.14      -35.39     35.39 o 
   5 -15   6      858.40      659.20     85.59 o 
   6 -15   6       25.29       26.34     38.68 o 
   7 -15   6       19.80       30.45     47.73 o 
   8 -15   6       11.44        0.82     49.38 o 
  -5 -14   6      167.41      172.38     26.02 o 
  -4 -14   6      259.87      262.17     28.32 o 
  -3 -14   6      127.02      132.53     22.67 o 
  -2 -14   6       67.73       71.82     20.99 o 
  -1 -14   6        4.66       -3.57     17.28 o 
   0 -14   6      125.03      168.96     23.28 o 
   1 -14   6       63.32       47.73     36.21 o 
   2 -14   6      735.18      715.16     85.59 o 
   3 -14   6       28.49       23.04     36.21 o 
   4 -14   6     1060.86     1004.85    110.28 o 
   5 -14   6        0.98       -6.58     38.68 o 
   6 -14   6      143.27      166.24     46.91 o 
   7 -14   6      440.59      475.68     75.71 o 
   8 -14   6      119.81      144.02     54.32 o 
   9 -14   6      401.34      331.66     68.31 o 
  -6 -13   6       81.50       97.66     25.92 o 
  -5 -13   6     1091.85     1133.80     65.92 o 
  -4 -13   6      143.77      157.17     22.99 o 
  -3 -13   6      374.72      436.88     34.71 o 
  -2 -13   6       23.09       10.68     16.58 o 
  -1 -13   6      502.16      428.00     33.32 o 
   0 -13   6      412.90      404.72     31.67 o 
   1 -13   6      152.11      114.39     37.86 o 
   2 -13   6      353.81      340.19     38.69 o 
   3 -13   6      919.08      947.48     71.87 o 
   4 -13   6     1696.77     1615.56    190.11 o 
   5 -13   6     2178.98     2241.43    146.35 o 
   6 -13   6     2449.90     2505.40    162.65 o 
   7 -13   6       54.40       63.68     33.62 o 
   8 -13   6        0.01       -2.32     32.23 o 
   9 -13   6        7.47      -11.21     35.14 o 
  -7 -12   6      118.38      151.48     25.08 o 
  -6 -12   6     1260.23     1448.01     77.80 o 
  -4 -12   6      783.30      860.92     51.61 o 
  -3 -12   6       52.30       58.50     17.05 o 
  -2 -12   6       26.32       47.34     16.14 o 
  -1 -12   6      282.05      244.16     20.45 o 
   0 -12   6      540.67      558.51     45.61 o 
   1 -12   6     1207.27     1235.23     68.07 o 
   2 -12   6       17.43        8.71     16.56 o 
   3 -12   6     1095.77     1149.24     81.46 o 
   4 -12   6      531.99      599.78     84.35 o 
   5 -12   6     1392.20     1547.89    266.23 o 
   6 -12   6      153.85      172.31     53.90 o 
   7 -12   6      150.76      170.27     38.27 o 
   8 -12   6       17.75       33.57     32.23 o 
   9 -12   6       85.39      111.51     38.16 o 
  10 -12   6       44.25       36.03     38.56 o 
  -8 -11   6      192.99      275.37     37.86 o 
  -7 -11   6      444.54      569.92     40.95 o 
  -6 -11   6       89.99       92.39     19.92 o 
  -5 -11   6     3299.38     3338.69    163.63 o 
  -4 -11   6      972.06      961.10     54.20 o 
  -3 -11   6     1501.72     1547.86     68.87 o 
  -2 -11   6     1102.16     1051.92     44.95 o 
  -1 -11   6       37.25       29.87     10.62 o 
   0 -11   6      651.76      546.85     42.74 o 
   1 -11   6      138.35      137.70     17.43 o 
   2 -11   6     4257.37     4338.71    210.40 o 
   3 -11   6      253.09      282.43     23.18 o 
   4 -11   6      968.91      993.55     58.15 o 
   5 -11   6      811.12      836.23     93.41 o 
   6 -11   6      572.52      560.30     62.96 o 
   7 -11   6      295.06      311.63     39.28 o 
   8 -11   6      783.65      883.54     75.71 o 
   9 -11   6        9.18       12.05     30.78 o 
  10 -11   6      177.79      116.04     58.43 o 
  -9 -10   6        5.61       67.11     22.93 o 
  -8 -10   6      109.24      177.00     25.08 o 
  -7 -10   6      240.78      298.35     28.60 o 
  -6 -10   6      107.60      135.53     19.75 o 
  -5 -10   6     1253.11     1246.51     68.05 o 
  -4 -10   6     1878.49     1831.98     80.55 o 
  -3 -10   6     2518.51     2174.91     80.01 o 
  -2 -10   6     1129.33     1108.57     61.31 o 
  -1 -10   6     4288.72     3997.44    163.68 o 
   0 -10   6      229.10      225.62     34.33 o 
   1 -10   6      609.29      613.37     57.09 o 
   2 -10   6      522.11      533.50     46.80 o 
   3 -10   6     3194.08     3339.56    167.13 o 
   4 -10   6     1224.78     1260.79     59.15 o 
   5 -10   6     3253.26     3321.67    194.69 o 
   6 -10   6     1525.66     1596.38    208.21 o 
   7 -10   6     1100.08      977.16    106.57 o 
   8 -10   6      552.35      504.20     52.80 o 
   9 -10   6       37.48       17.77     30.45 o 
  10 -10   6       83.16       37.03     60.90 o 
  11 -10   6       57.50       43.81     39.37 o 
  -9  -9   6      299.72      435.55     36.15 o 
  -8  -9   6      304.31      312.88     29.80 o 
  -7  -9   6      704.11      754.12     47.04 o 
  -6  -9   6      152.07      152.79     19.75 o 
  -5  -9   6      176.97      191.94     17.04 o 
  -4  -9   6      530.13      454.32     22.24 o 
  -3  -9   6     5468.95     5124.60    187.74 o 
  -2  -9   6     7597.96     6959.04    250.85 o 
  -1  -9   6     1056.72      964.41     39.80 o 
   0  -9   6     7377.68     6607.49    309.03 o 
   1  -9   6     1227.64     1057.68     42.70 o 
   2  -9   6      188.99      166.15     16.58 o 
   3  -9   6        9.00       10.77     11.71 o 
   4  -9   6     2836.57     2859.27    121.57 o 
   5  -9   6      374.72      336.01     24.46 o 
   6  -9   6     1188.75     1029.52     61.06 o 
   7  -9   6     1643.61     1255.27    171.18 o 
   8  -9   6     1407.53     1350.91    105.34 o 
   9  -9   6     1200.32     1046.22    117.68 o 
  10  -9   6       81.08       29.63     51.85 o 
  11  -9   6      731.43      415.60     88.88 o 
 -10  -8   6      357.54      434.57     38.20 o 
  -9  -8   6      157.63      210.68     42.79 o 
  -8  -8   6     1984.14     2071.95    107.47 o 
  -7  -8   6       29.41       57.38     16.58 o 
  -6  -8   6       80.38       71.57     12.57 o 
  -5  -8   6       73.86       72.71     10.85 o 
  -4  -8   6      353.20      357.24     18.92 o 
  -3  -8   6       34.45       18.03      7.79 o 
  -2  -8   6     2300.90     2245.01     75.83 o 
  -1  -8   6      986.58      770.51     45.73 o 
   0  -8   6     1551.48     1506.86     46.71 o 
   1  -8   6     6540.65     6178.77    201.86 o 
   2  -8   6      645.25      644.58     27.02 o 
   3  -8   6     1921.39     1787.22     78.06 o 
   4  -8   6      269.55      317.75     22.56 o 
   5  -8   6      267.54      287.67     21.90 o 
   6  -8   6      439.61      466.07     33.40 o 
   7  -8   6     1909.61     1622.72    109.08 o 
   8  -8   6     1391.66     1039.38    226.73 o 
   9  -8   6      654.75      384.33     72.42 o 
  10  -8   6      239.33      105.34     60.90 o 
  11  -8   6      450.51      418.05    200.80 o 
 -10  -7   6      214.63      334.47     53.08 o 
  -9  -7   6      292.19      406.39     81.06 o 
  -8  -7   6      205.57      173.96     22.07 o 
  -7  -7   6       39.76       38.68     13.78 o 
  -6  -7   6     2307.42     1951.76     68.80 o 
  -5  -7   6      305.37      301.02     14.55 o 
  -4  -7   6      317.81      286.42     12.89 o 
  -3  -7   6      273.04      278.03     12.26 o 
  -2  -7   6     2025.24     2005.89     59.38 o 
  -1  -7   6      611.94      713.74     30.15 o 
   0  -7   6     3559.18     3389.54    101.28 o 
   1  -7   6      135.01      110.75     10.30 o 
   2  -7   6     2540.01     2619.16    101.65 o 
   3  -7   6       94.43      120.69     10.55 o 
   4  -7   6     5104.85     5348.14    177.23 o 
   5  -7   6      372.12      433.23     26.45 o 
   6  -7   6       48.19       41.62     13.41 o 
   7  -7   6        5.48       10.00     13.46 o 
   8  -7   6     1632.67      739.85     91.35 o 
   9  -7   6     2172.94     1049.29    120.15 o 
  10  -7   6      133.74       54.32     49.38 o 
  12  -7   6      191.24      172.90     55.96 o 
 -11  -6   6       14.47       85.15     28.80 o 
 -10  -6   6      165.58      219.63     27.65 o 
  -9  -6   6      493.37      571.96     69.95 o 
  -8  -6   6      115.47      114.90     17.03 o 
  -7  -6   6     4203.57     3945.37    152.58 o 
  -6  -6   6      145.20      141.84     12.44 o 
  -5  -6   6      663.84      580.39     22.46 o 
  -4  -6   6     1467.81     1461.49     43.43 o 
  -3  -6   6      123.72       89.90      6.67 o 
  -2  -6   6     2312.00     2080.40     74.05 o 
  -1  -6   6      185.16      238.63     12.67 o 
   0  -6   6      235.33      311.75     20.02 o 
   1  -6   6     1797.10     1725.51     47.92 o 
   2  -6   6      728.96      656.56     20.33 o 
   3  -6   6     2980.28     3035.95     97.53 o 
   4  -6   6      896.26      851.89     30.95 o 
   5  -6   6      460.63      422.83     19.54 o 
   6  -6   6      347.99      356.53     24.23 o 
   7  -6   6     1654.54     1598.93     82.46 o 
   8  -6   6      128.79       77.79     25.29 o 
   9  -6   6       79.21       27.98     46.09 o 
  10  -6   6       52.57      -32.10     51.02 o 
  11  -6   6       19.47       13.72     36.75 o 
  12  -6   6      329.20      353.58    208.62 o 
 -11  -5   6      186.73      206.45     29.26 o 
 -10  -5   6        9.51       30.34     39.50 o 
  -9  -5   6      320.10      318.28     28.60 o 
  -8  -5   6     1751.80     1615.38     76.40 o 
  -7  -5   6       84.69       75.73     10.21 o 
  -6  -5   6     3173.83     2678.85     91.77 o 
  -5  -5   6      670.98      595.17     20.91 o 
  -4  -5   6     1930.28     1711.87     43.11 o 
  -3  -5   6     1512.96     1550.49     41.48 o 
  -2  -5   6      634.06      588.44     18.68 o 
  -1  -5   6     1488.66     1968.58     60.76 o 
   0  -5   6     1693.62     1868.49     54.35 o 
   1  -5   6     2480.59     2371.81     59.53 o 
   2  -5   6     2719.12     3098.68     85.83 o 
   3  -5   6     2177.64     2242.64     67.72 o 
   4  -5   6      516.41      513.50     27.24 o 
   5  -5   6     2168.03     2149.57     70.15 o 
   6  -5   6      407.50      401.91     21.24 o 
   7  -5   6      108.26       95.22     12.76 o 
   8  -5   6       59.62       45.98     15.58 o 
   9  -5   6     2257.66      961.23    110.28 o 
  10  -5   6       77.73       72.74     41.15 o 
  12  -5   6      253.78      312.74    134.56 o 
 -12  -4   6        9.79        4.94     39.50 o 
 -11  -4   6      651.50      823.79     93.82 o 
 -10  -4   6        6.99       19.05     19.32 o 
  -9  -4   6        8.97       24.01     14.75 o 
  -8  -4   6        3.45       14.04     12.38 o 
  -7  -4   6      167.79      153.57     11.28 o 
  -6  -4   6      105.94      110.28     10.42 o 
  -5  -4   6     2800.18     2476.40     77.66 o 
  -4  -4   6      705.96      647.06     19.95 o 
  -3  -4   6    14125.32    14080.91    359.39 o 
  -2  -4   6     2055.31     1939.36     48.28 o 
  -1  -4   6      109.55      132.79      6.86 o 
   0  -4   6     1264.48     1471.33     39.49 o 
   1  -4   6     2466.97     2535.57     66.76 o 
   2  -4   6     8976.66     8533.46    246.53 o 
   3  -4   6       38.90       53.15      6.36 o 
   4  -4   6     4291.09     4008.92    118.21 o 
   5  -4   6      216.73      225.49     16.01 o 
   6  -4   6      412.85      411.30     20.92 o 
   7  -4   6       54.83       59.66     11.72 o 
   8  -4   6        9.25       24.61     20.76 o 
   9  -4   6     1158.08      398.32     66.66 o 
  10  -4   6      142.74      114.52     56.37 o 
  11  -4   6       27.31       30.52     35.59 o 
  12  -4   6       59.62       79.78     40.29 o 
 -12  -3   6      721.98      949.27     74.76 o 
 -11  -3   6      205.16      258.74     35.17 o 
 -10  -3   6     1779.95     1884.35    145.99 o 
  -9  -3   6       57.92       57.35     12.56 o 
  -8  -3   6       14.32       13.71      8.94 o 
  -7  -3   6      288.16      314.49     14.96 o 
  -6  -3   6     2990.33     2663.65     81.75 o 
  -5  -3   6     1585.33     1265.50     41.34 o 
  -4  -3   6    10386.16     9812.89    266.22 o 
  -3  -3   6     3267.64     2801.17     63.53 o 
  -2  -3   6     2374.88     2356.41     50.58 o 
  -1  -3   6     4754.42     4511.22    103.05 o 
   0  -3   6      238.97      264.68      8.81 o 
   1  -3   6     3392.25     3505.10     92.39 o 
   2  -3   6     1804.52     1755.53     42.44 o 
   3  -3   6     2072.26     1886.28     47.71 o 
   4  -3   6     1803.78     1953.24     49.55 o 
   5  -3   6     8790.17     8975.45    256.44 o 
   6  -3   6      705.72      700.70     24.63 o 
   7  -3   6     1538.75     1599.72     53.30 o 
   8  -3   6      307.77      369.72     35.20 o 
   9  -3   6       49.24       30.45     39.50 o 
  10  -3   6        3.71       11.49     28.47 o 
  11  -3   6      422.90      642.74     88.88 o 
  12  -3   6      112.31       41.15     62.55 o 
 -12  -2   6       12.78       11.87     24.33 o 
 -11  -2   6     1295.34     1583.79    106.47 o 
 -10  -2   6        0.87       -8.28     16.29 o 
  -9  -2   6      975.13      911.21     48.46 o 
  -8  -2   6      190.80      174.24     12.61 o 
  -7  -2   6      144.75      120.46      8.71 o 
  -6  -2   6        9.74       13.37      5.46 o 
  -5  -2   6      172.74      134.33      7.16 o 
  -4  -2   6      396.26      365.06     11.63 o 
  -3  -2   6      721.40      529.03     12.64 o 
  -2  -2   6    15691.48    14569.07    317.31 o 
  -1  -2   6     2000.63     1968.83     47.61 o 
   0  -2   6     7472.79     6454.51    141.94 o 
   1  -2   6     1815.49     1590.55     39.67 o 
   2  -2   6       18.72       15.40      3.87 o 
   3  -2   6      189.53      194.58      7.68 o 
   4  -2   6     2517.76     2356.25     60.29 o 
   5  -2   6     1339.00     1307.84     35.46 o 
   6  -2   6      798.78      706.51     24.31 o 
   7  -2   6     1438.36     1504.42     50.23 o 
   8  -2   6     2272.63     2397.44    107.22 o 
   9  -2   6      971.54     1115.99     69.80 o 
  10  -2   6      104.83       78.87     32.43 o 
  11  -2   6      185.58      175.35     95.05 o 
 -12  -1   6      409.09      537.91     52.95 o 
 -11  -1   6      122.76       96.49     23.82 o 
 -10  -1   6     2165.78     2297.46    169.79 o 
  -9  -1   6     1383.70     1511.12     82.60 o 
  -8  -1   6     1357.44     1237.45     43.01 o 
  -7  -1   6     1235.85     1193.41     39.74 o 
  -6  -1   6       10.25       12.77      4.83 o 
  -5  -1   6      106.81      120.82      6.04 o 
  -4  -1   6      476.80      489.45     12.34 o 
  -3  -1   6     3922.06     3918.87     96.23 o 
  -2  -1   6     3308.53     3104.42     66.61 o 
  -1  -1   6     6699.57     6067.20    128.07 o 
   0  -1   6     3248.28     2884.83     73.60 o 
   1  -1   6    20701.84    17682.12    397.34 o 
   2  -1   6     2125.99     1975.21     52.78 o 
   3  -1   6     4018.34     4074.06    101.84 o 
   4  -1   6     2416.72     2451.37     65.74 o 
   5  -1   6     1054.83      981.72     27.14 o 
   6  -1   6      607.41      627.60     24.66 o 
   7  -1   6     4291.23     4710.48    169.42 o 
   8  -1   6     1264.29     1384.78     55.60 o 
   9  -1   6      237.45      282.65     27.32 o 
  10  -1   6      557.14      587.22     48.04 o 
  11  -1   6        1.61       -2.34     29.66 o 
  12  -1   6       64.51      -18.11     55.96 o 
 -13   0   6       19.64       37.58     38.35 o 
 -12   0   6       75.69      104.32     30.11 o 
 -11   0   6       36.53       24.36     20.83 o 
 -10   0   6      382.67      428.70     46.50 o 
  -9   0   6      221.89      245.26     24.81 o 
  -8   0   6      214.51      206.07     16.24 o 
  -7   0   6      389.19      334.01     17.60 o 
  -6   0   6      180.18      236.63      8.94 o 
  -5   0   6       52.81       80.30      5.02 o 
  -4   0   6       59.03       69.76      4.80 o 
  -3   0   6      258.11      306.87      9.01 o 
  -2   0   6     3024.39     2831.09     62.64 o 
  -1   0   6     1553.88     1490.36     33.53 o 
   0   0   6     5472.42     5141.48    119.33 o 
   1   0   6     2148.72     1791.48     49.21 o 
   2   0   6     1191.32      988.22     28.91 o 
   3   0   6        0.19        2.86      3.87 o 
   4   0   6      661.03      868.63     27.98 o 
   5   0   6       18.33       23.76      5.86 o 
   6   0   6      660.89      655.96     23.86 o 
   7   0   6      988.48     1040.21     42.82 o 
   8   0   6      498.51      545.29     25.80 o 
   9   0   6     3483.71     3842.25    149.91 o 
  10   0   6      493.82      533.68     86.00 o 
  11   0   6      322.29      525.88     77.36 o 
 -13   1   6      197.31       37.86     57.61 o 
 -12   1   6      130.39        5.21     58.84 o 
 -11   1   6      408.59      413.72     59.25 o 
 -10   1   6     1414.69     1426.74     95.05 o 
  -9   1   6     4262.88     4086.28    198.04 o 
  -8   1   6        6.19        5.13     11.06 o 
  -7   1   6     4109.57     4152.17    147.97 o 
  -6   1   6       27.44       22.37      5.48 o 
  -5   1   6      276.97      265.74      9.35 o 
  -4   1   6       46.12       30.72      4.73 o 
  -3   1   6      111.42      102.29      4.51 o 
  -2   1   6     6586.12     6933.53    156.99 o 
  -1   1   6     1787.14     1683.45     37.09 o 
   0   1   6     2372.74     2119.69     55.08 o 
   1   1   6     8123.57     7003.39    222.83 o 
   2   1   6     1842.91     1531.36     48.69 o 
   3   1   6     2912.60     2703.36     79.33 o 
   4   1   6     3226.91     3449.24     95.26 o 
   5   1   6      601.52      613.70     20.16 o 
   6   1   6      626.24      717.50     25.24 o 
   7   1   6      231.35      216.38     14.98 o 
   8   1   6     1562.23     1754.21     62.30 o 
   9   1   6       38.50       29.12     14.16 o 
  10   1   6      471.32      488.61     60.46 o 
  11   1   6       42.03       21.44     30.64 o 
 -13   2   6        2.20      -23.26     35.62 o 
 -12   2   6       12.21        8.87     31.03 o 
 -11   2   6       55.53       38.49     22.99 o 
 -10   2   6       29.63       33.04     19.50 o 
  -9   2   6      262.22      292.45     25.22 o 
  -8   2   6     4870.61     5128.60    291.58 o 
  -7   2   6      166.24      175.75     12.51 o 
  -6   2   6     7382.09     7736.15    196.14 o 
  -5   2   6     3240.39     3526.34     93.02 o 
  -4   2   6     1019.79     1266.32     31.94 o 
  -3   2   6      603.62      769.45     20.80 o 
  -2   2   6     2042.96     2024.30     54.03 o 
  -1   2   6    12594.39    12242.08    312.80 o 
   0   2   6        7.37       16.42      8.64 o 
   1   2   6     6355.18     5432.80    472.80 o 
   2   2   6      201.24      176.33      9.79 o 
   3   2   6     6406.14     5939.34    170.84 o 
   4   2   6      803.89      753.99     24.40 o 
   5   2   6      691.70      623.47     20.28 o 
   6   2   6      411.82      442.89     18.08 o 
   7   2   6       22.60       24.96      9.44 o 
   8   2   6      241.48      254.31     17.44 o 
   9   2   6      999.00     1091.57     54.20 o 
  10   2   6      298.43      208.23     71.39 o 
 -12   3   6       31.80        0.27     32.82 o 
 -10   3   6      418.87      398.57     33.47 o 
  -9   3   6     1933.78     2095.85     92.32 o 
  -8   3   6      121.51      108.26     15.23 o 
  -7   3   6     5813.53     6040.88    181.06 o 
  -6   3   6     3014.28     3359.20     91.38 o 
  -5   3   6     3076.32     3260.18     87.69 o 
  -4   3   6     1573.02     1856.05     45.79 o 
  -3   3   6       23.92       25.42      3.45 o 
  -2   3   6     2569.02     2733.13     92.69 o 
  -1   3   6       80.67      112.84      5.34 o 
   0   3   6     3621.93     3647.52    219.32 o 
   1   3   6     3298.24     3088.61    202.45 o 
   2   3   6    12792.58    11257.44    564.65 o 
   3   3   6       17.35       17.53      3.58 o 
   4   3   6     2948.83     2815.09     83.10 o 
   5   3   6      245.78      224.04     11.17 o 
   6   3   6      292.39      340.00     15.51 o 
   7   3   6       31.58       17.93     10.21 o 
   8   3   6       87.25       80.57     11.73 o 
   9   3   6      417.98      443.40     30.74 o 
  11   3   6      357.42       23.87     45.26 o 
 -13   4   6       54.24       38.26     38.89 o 
 -12   4   6      376.93      447.70     70.78 o 
 -11   4   6       11.60       -1.85     29.28 o 
 -10   4   6      199.91      161.15     46.50 o 
  -9   4   6      228.46      268.10     23.03 o 
  -8   4   6      275.32      283.82     21.92 o 
  -7   4   6      676.24      744.91     26.75 o 
  -6   4   6     5404.29     5860.22    156.79 o 
  -5   4   6     1740.26     1812.56     50.35 o 
  -4   4   6     6679.90     7162.25    206.12 o 
  -3   4   6     1356.18     1263.91     37.31 o 
  -2   4   6       15.15       12.19      2.92 o 
  -1   4   6      496.53      518.81     20.06 o 
   0   4   6        5.47       11.29      4.58 o 
   1   4   6     2333.08     2239.74    107.81 o 
   2   4   6      150.79      140.73     20.57 o 
   3   4   6    10084.58     9816.95    305.69 o 
   4   4   6      645.77      713.23     25.10 o 
   5   4   6     4496.44     4371.41    120.19 o 
   6   4   6      534.98      525.55     21.95 o 
   7   4   6      283.25      324.54     20.24 o 
   8   4   6      286.28      308.16     23.73 o 
   9   4   6      110.82       86.84     23.41 o 
 -13   5   6      781.59      821.32    102.87 o 
 -12   5   6      834.17      740.25     67.32 o 
 -11   5   6     1235.58     1481.17    103.28 o 
 -10   5   6      731.61      537.40     68.31 o 
  -9   5   6      531.71      619.75     60.70 o 
  -8   5   6      230.55      249.50     20.39 o 
  -7   5   6      211.66      253.55     17.13 o 
  -6   5   6      526.97      578.81     19.60 o 
  -5   5   6     3179.37     3806.63     97.63 o 
  -4   5   6     4599.13     4711.08    128.31 o 
  -3   5   6      306.08      214.56     11.21 o 
  -2   5   6    12668.14    13069.91    403.13 o 
  -1   5   6      624.88      724.20     31.40 o 
   0   5   6     5442.75     5714.20    248.10 o 
   1   5   6        3.72        2.79      3.92 o 
   2   5   6     2184.78     2051.40     89.39 o 
   3   5   6      692.83      645.84     18.82 o 
   4   5   6     1770.51     1609.43     48.93 o 
   5   5   6      938.09      941.83     33.18 o 
   6   5   6     1779.46     1836.10     61.23 o 
   7   5   6      391.61      421.34     26.74 o 
   8   5   6      406.11      458.98     29.51 o 
   9   5   6      642.35      827.24     54.96 o 
  10   5   6      210.45       43.04     27.98 o 
 -13   6   6      220.32      185.99     57.61 o 
 -12   6   6      804.01      939.01    109.46 o 
 -11   6   6      341.82      292.98     57.61 o 
 -10   6   6     2801.01     3235.41    201.64 o 
  -9   6   6     1300.68     1462.74    139.20 o 
  -8   6   6     1476.87     1710.74    107.71 o 
  -7   6   6       72.46       75.03     10.18 o 
  -6   6   6       16.84       25.55      7.78 o 
  -5   6   6     1318.19     1447.81     42.48 o 
  -4   6   6      315.48      430.73     15.82 o 
  -3   6   6     4252.29     4065.55    122.24 o 
  -2   6   6      840.30      819.12     23.58 o 
  -1   6   6     2876.89     2708.77     78.91 o 
   0   6   6      897.50      893.02     36.28 o 
   1   6   6     3068.84     2888.19    112.94 o 
   2   6   6       12.05        7.98      5.88 o 
   3   6   6      189.08      206.44      8.06 o 
   4   6   6       53.32       53.45      6.15 o 
   5   6   6     3292.69     3200.22    111.91 o 
   6   6   6     2083.44     2061.36     74.47 o 
   7   6   6      108.90      147.76     16.45 o 
   8   6   6     1268.74     1352.56     62.79 o 
   9   6   6      148.83      185.26     31.68 o 
  10   6   6        3.15       -5.76     37.86 o 
 -13   7   6       39.46        4.94     54.32 o 
 -12   7   6       11.45       -3.29     48.56 o 
 -11   7   6      496.18      517.65     76.54 o 
 -10   7   6      539.60      583.49     76.54 o 
  -9   7   6      774.22      926.66     97.93 o 
  -8   7   6      977.37     1132.19     77.95 o 
  -7   7   6     2603.08     3002.27    106.26 o 
  -6   7   6       59.77       70.05     11.00 o 
  -5   7   6      627.12      721.70     24.60 o 
  -4   7   6     4057.49     4274.26    113.77 o 
  -3   7   6      424.56      467.05     15.61 o 
  -2   7   6     5002.55     4575.50    114.49 o 
  -1   7   6      848.91      825.51     22.13 o 
   0   7   6     2902.94     2752.13    106.69 o 
   1   7   6        0.09       -3.95      5.19 o 
   2   7   6     3311.88     3185.90     79.62 o 
   3   7   6       43.85       46.51      4.53 o 
   4   7   6        1.56        2.60      5.39 o 
   5   7   6      325.51      329.60     15.56 o 
   6   7   6      615.26      587.35     26.31 o 
   7   7   6     1758.59     1893.36     81.77 o 
   8   7   6     1383.35     1522.96     86.79 o 
   9   7   6     1603.46     2110.68    118.24 o 
 -12   8   6        6.10        9.88     48.56 o 
 -11   8   6       68.40       84.77     48.56 o 
 -10   8   6       17.53        9.88     38.68 o 
  -9   8   6     2126.48     2570.96    229.61 o 
  -8   8   6       70.49       80.39     24.14 o 
  -7   8   6     3713.25     4420.29    154.21 o 
  -6   8   6     1054.91     1163.65     42.69 o 
  -5   8   6       30.91       36.53      7.15 o 
  -4   8   6      299.24      329.29     13.24 o 
  -3   8   6      155.53      197.87     10.00 o 
  -2   8   6     2102.40     2060.44     52.71 o 
  -1   8   6     1121.92     1092.71     29.25 o 
   0   8   6     1279.15     1290.74     33.27 o 
   1   8   6     3736.90     3515.17     98.16 o 
   2   8   6     1715.89     1640.22     48.92 o 
   3   8   6       11.54       11.14      5.02 o 
   4   8   6      144.66      158.43      8.83 o 
   5   8   6      147.18      146.69      9.72 o 
   6   8   6      384.02      404.13     22.53 o 
   7   8   6       58.50       39.01     11.11 o 
   8   8   6      213.03      268.20     22.39 o 
   9   8   6        0.03       -1.64     22.34 o 
 -12   9   6       97.90      144.02     57.61 o 
 -11   9   6      123.50       94.64     46.91 o 
 -10   9   6      228.60      321.78     56.78 o 
  -9   9   6      181.97      209.86     46.09 o 
  -8   9   6     3735.01     4420.00    262.48 o 
  -7   9   6       67.97       69.66     13.50 o 
  -6   9   6     8776.94     9988.05    311.55 o 
  -5   9   6      233.33      231.94     11.93 o 
  -4   9   6      393.47      426.04     16.03 o 
  -3   9   6       36.80       34.75      6.57 o 
  -2   9   6     2368.59     2324.80     59.98 o 
  -1   9   6     4206.76     4281.72    114.81 o 
   0   9   6      676.25      603.58     19.60 o 
   1   9   6      824.91      759.43     25.49 o 
   2   9   6      282.94      259.24     12.58 o 
   3   9   6      228.30      229.58     15.47 o 
   4   9   6     1027.18      945.22     27.84 o 
   5   9   6      193.02      204.27     11.08 o 
   6   9   6       44.64       54.81     10.37 o 
   7   9   6       28.48       47.17     13.52 o 
   8   9   6       26.55       19.66     14.27 o 
 -12  10   6       86.56       79.83     53.49 o 
 -11  10   6      703.45      840.25     99.58 o 
 -10  10   6        1.91      -23.87     39.50 o 
  -9  10   6     2221.40     2847.48    253.47 o 
  -8  10   6     2056.70     2327.84    118.55 o 
  -7  10   6     1801.01     2106.24     71.42 o 
  -6  10   6      267.43      356.03     18.58 o 
  -5  10   6     3089.11     3187.55    101.62 o 
  -4  10   6       15.95       15.18      7.17 o 
  -3  10   6       94.19       91.88      9.09 o 
  -2  10   6       16.90       14.46      5.80 o 
  -1  10   6      252.97      266.84     12.94 o 
   0  10   6     1746.38     1505.97     47.26 o 
   1  10   6      119.70      142.89      9.84 o 
   2  10   6     9019.32     8497.30    333.97 o 
   3  10   6       98.12       86.15      8.81 o 
   4  10   6     1310.31     1244.55     34.42 o 
   5  10   6      120.91      110.82     11.52 o 
   6  10   6      144.34      135.22     16.39 o 
   7  10   6       14.05       31.44     13.99 o 
   8  10   6       85.35      133.86     22.49 o 
 -12  11   6      284.84      306.97     67.48 o 
 -11  11   6       29.41       40.33     46.91 o 
 -10  11   6        3.09      -11.21     33.46 o 
  -9  11   6       22.35       19.32     31.12 o 
  -8  11   6      291.99      374.05     44.29 o 
  -7  11   6      302.78      353.09     27.74 o 
  -6  11   6     3699.80     4030.96    120.12 o 
  -5  11   6     2900.35     3069.66     92.97 o 
  -4  11   6     3315.15     3281.40     90.58 o 
  -3  11   6       69.56       79.64     13.31 o 
  -2  11   6       24.22       18.11      9.09 o 
  -1  11   6        8.04        3.48      8.94 o 
   0  11   6       79.52       85.51     10.37 o 
   1  11   6     1462.74     1431.61     50.40 o 
   2  11   6      889.82      817.87     28.95 o 
   3  11   6     1356.99     1383.82     46.70 o 
   4  11   6        9.24        6.54      8.54 o 
   5  11   6     1339.69     1364.50     77.40 o 
   6  11   6      137.17      140.82     17.04 o 
   7  11   6       39.45       54.93     14.79 o 
 -11  12   6        5.53      -13.76     39.25 o 
 -10  12   6      355.01      398.81     52.04 o 
  -9  12   6       93.88       74.23     34.24 o 
  -8  12   6     1704.43     1988.48    130.29 o 
  -7  12   6      169.41      219.67     28.54 o 
  -6  12   6     1206.58     1323.73     47.80 o 
  -5  12   6     3631.40     3575.73    113.34 o 
  -4  12   6     1340.92     1383.39     52.10 o 
  -3  12   6     2341.67     2114.87    101.39 o 
  -2  12   6      553.28      520.57     31.44 o 
  -1  12   6       23.68       26.42     10.64 o 
   0  12   6       21.65       10.36     10.09 o 
   1  12   6      874.33      794.65     53.83 o 
   2  12   6     1514.92     1345.18     66.44 o 
   3  12   6      395.04      364.14     23.10 o 
   4  12   6     3920.36     3512.44    187.05 o 
   5  12   6      863.61      768.88     49.63 o 
   6  12   6      420.33      443.31     35.58 o 
 -10  13   6      304.77      379.80     51.53 o 
  -9  13   6       17.48      -10.17     31.51 o 
  -8  13   6       54.45       63.29     31.24 o 
  -7  13   6      342.66      460.73     37.77 o 
  -6  13   6       65.62       91.57     16.76 o 
  -5  13   6     1335.88     1421.70     54.37 o 
  -4  13   6      187.87      165.25     21.29 o 
  -3  13   6     1467.99     1432.13     89.85 o 
  -2  13   6      675.97      622.82     43.08 o 
  -1  13   6      706.51      637.61     34.03 o 
   0  13   6       51.18       79.58     14.30 o 
   1  13   6      258.06      249.70     22.03 o 
   2  13   6      334.03      299.07     44.44 o 
   3  13   6      228.87      225.48     23.52 o 
   4  13   6       79.37      105.02     19.10 o 
   5  13   6      352.79      453.52     36.38 o 
 -10  14   6      374.69      355.52     65.84 o 
  -9  14   6        9.96       20.43     35.14 o 
  -8  14   6        2.07        6.88     30.25 o 
  -7  14   6     1171.84     1220.05     70.67 o 
  -6  14   6      120.49      116.27     22.11 o 
  -5  14   6        8.71        7.96     16.94 o 
  -4  14   6     2608.05     2467.38    131.54 o 
  -3  14   6        1.02        6.62     16.42 o 
  -2  14   6     1075.09      987.52     61.29 o 
  -1  14   6       91.63       80.43     19.10 o 
   0  14   6       59.35       63.89     17.57 o 
   1  14   6      127.40      119.14     19.77 o 
   2  14   6        0.16       -3.59     16.17 o 
   3  14   6       13.59       18.05     17.34 o 
   4  14   6       39.48       32.92     18.75 o 
  -9  15   6      119.39      102.87     48.56 o 
  -8  15   6       18.56       -2.40     32.57 o 
  -7  15   6        0.62       -8.56     25.40 o 
  -6  15   6      253.79      250.86     32.23 o 
  -5  15   6     2187.86     2321.85    173.28 o 
  -4  15   6      303.76      306.00     28.16 o 
  -3  15   6     1315.09     1204.96    126.33 o 
  -2  15   6      252.88      198.96     27.16 o 
  -1  15   6      750.91      649.14     50.20 o 
   0  15   6       22.83       26.96     18.27 o 
   1  15   6      402.68      341.07     42.38 o 
   2  15   6       20.10       26.72     19.33 o 
   3  15   6        6.74       15.01     19.33 o 
  -8  16   6       61.34      113.57     48.56 o 
  -7  16   6        7.62       -6.23     25.73 o 
  -6  16   6      120.91      147.61     29.48 o 
  -5  16   6      200.19      220.70     36.67 o 
  -4  16   6      534.34      455.10     34.90 o 
  -3  16   6      659.04      632.93     50.20 o 
  -2  16   6      715.81      681.02     50.79 o 
  -1  16   6      312.38      306.67     52.26 o 
   0  16   6       34.61       28.92     20.85 o 
   1  16   6       75.46       64.46     21.54 o 
  -5  17   6      144.60      152.25     46.09 o 
  -4  17   6       63.36       80.65     41.15 o 
  -3  17   6      225.20      206.57     30.78 o 
  -2  17   6      394.04      381.16     38.15 o 
  -1  17   6        3.43       -4.11     33.74 o 
   0 -17   7      714.62      640.42     48.83 o 
   1 -17   7       21.81       10.37     23.28 o 
   2 -17   7      818.67      771.95     98.76 o 
   3 -17   7      290.33      283.10     60.08 o 
   4 -17   7      572.69      543.16     82.30 o 
  -2 -16   7      403.08      395.51     35.93 o 
  -1 -16   7        6.49        0.05     21.01 o 
   0 -16   7     1374.55     1350.25     77.59 o 
   1 -16   7       26.59       10.53     21.62 o 
   2 -16   7      377.68      395.03     66.66 o 
   3 -16   7      511.46      455.93     72.42 o 
   4 -16   7      309.78      306.15     59.25 o 
   5 -16   7      496.54      403.26     71.60 o 
   6 -16   7      204.71      234.55     60.08 o 
  -4 -15   7      337.07      355.40     34.10 o 
  -3 -15   7      423.98      412.20     36.08 o 
  -2 -15   7      754.85      756.99     50.53 o 
  -1 -15   7       60.73       63.62     21.90 o 
   0 -15   7        9.45       22.31     21.40 o 
   1 -15   7      492.56      470.74     69.95 o 
   2 -15   7      400.85      423.01     66.66 o 
   3 -15   7     1300.45     1113.48    120.15 o 
   4 -15   7      174.32      146.49     49.38 o 
   5 -15   7      197.88      161.30     53.49 o 
   6 -15   7       30.57       -9.05     43.62 o 
   7 -15   7      840.85     1006.49    121.80 o 
  -5 -14   7      734.68      742.49     50.39 o 
  -4 -14   7     1079.10     1120.60     80.65 o 
  -3 -14   7      502.56      501.50     39.10 o 
  -2 -14   7      585.32      600.63     42.78 o 
  -1 -14   7        5.83      -11.00     17.51 o 
   0 -14   7        1.09      -11.05     17.32 o 
   1 -14   7      146.26      146.49     42.79 o 
   2 -14   7      824.05      621.34     76.54 o 
   3 -14   7       54.35       48.56     38.68 o 
   4 -14   7     2178.60     2131.49    200.80 o 
   5 -14   7      153.60      154.37     35.95 o 
   6 -14   7     3612.18     3710.34    233.94 o 
   7 -14   7      375.83      377.27     50.54 o 
   8 -14   7      340.90      455.19     88.47 o 
  -6 -13   7        4.63        4.20     19.92 o 
  -5 -13   7       17.16       49.80     19.32 o 
  -4 -13   7      168.93      199.42     24.65 o 
  -3 -13   7      763.03      764.82     47.96 o 
  -2 -13   7     1251.22     1209.35     67.58 o 
  -1 -13   7     2551.60     2260.93    213.56 o 
   0 -13   7     1709.81     1433.08     77.45 o 
   1 -13   7      222.07      209.14     34.10 o 
   2 -13   7      390.91      356.78     40.44 o 
   3 -13   7     1334.04     1373.08     96.01 o 
   4 -13   7       16.81       -2.77     26.89 o 
   5 -13   7     1607.81     1682.91    163.36 o 
   6 -13   7      560.28      588.71     72.01 o 
   7 -13   7      176.81      244.10     56.37 o 
   8 -13   7      257.27      276.37     85.18 o 
   9 -13   7      140.97      201.70     44.29 o 
  -7 -12   7      175.72      220.44     27.88 o 
  -6 -12   7       19.95       65.84     33.74 o 
  -5 -12   7       27.96        6.27     17.05 o 
  -4 -12   7      591.94      554.59     58.43 o 
  -3 -12   7      213.51      196.18     22.99 o 
  -2 -12   7     1331.04     1203.69     65.92 o 
  -1 -12   7       24.46       15.66     15.52 o 
   0 -12   7      484.71      476.50     62.55 o 
   1 -12   7       51.25       58.65     23.90 o 
   2 -12   7      898.51      902.92     69.54 o 
   3 -12   7      231.84      266.97     35.12 o 
   4 -12   7        0.44       -6.40     23.84 o 
   5 -12   7        5.68       24.41     27.18 o 
   6 -12   7     1428.70     1457.30    224.67 o 
   7 -12   7      563.71      634.87     59.93 o 
   8 -12   7      372.33      357.10     47.25 o 
   9 -12   7      372.72      422.70     58.02 o 
  10 -12   7       18.53       53.49     69.13 o 
  -8 -11   7      149.02      198.62     27.23 o 
  -7 -11   7       14.80       54.20     25.92 o 
  -6 -11   7      142.95      145.89     21.54 o 
  -5 -11   7       15.90       40.12     16.58 o 
  -4 -11   7        6.37       15.91     15.20 o 
  -3 -11   7       66.31       42.91     15.00 o 
  -2 -11   7      811.10      702.26     33.74 o 
  -1 -11   7     2035.00     2017.50     92.17 o 
   0 -11   7       78.41       91.96     17.17 o 
   1 -11   7     2641.14     2719.37    196.17 o 
   2 -11   7      306.64      262.81     29.61 o 
   3 -11   7       96.75       82.47     18.03 o 
   4 -11   7      743.23      819.30    104.11 o 
   5 -11   7      151.32      223.77     32.84 o 
   6 -11   7      452.77      375.41     42.87 o 
   7 -11   7      106.97      118.01     33.38 o 
   8 -11   7      272.43      316.94     69.95 o 
   9 -11   7      204.62      183.73     46.91 o 
  10 -11   7      759.87      480.61     92.17 o 
  -9 -10   7      687.52      816.28     54.81 o 
  -8 -10   7     1287.13     1496.47    111.51 o 
  -7 -10   7        2.33       30.10     17.95 o 
  -6 -10   7     1372.13     1373.51     74.75 o 
  -5 -10   7      291.19      329.82     27.39 o 
  -4 -10   7      718.61      634.20     35.61 o 
  -3 -10   7      689.33      595.10     27.23 o 
  -2 -10   7      373.22      331.42     19.52 o 
  -1 -10   7     2341.06     2153.08     91.71 o 
   0 -10   7     1932.05     1709.55    106.32 o 
   1 -10   7       77.42       74.61     14.91 o 
   2 -10   7      767.50      766.66     54.23 o 
   3 -10   7        6.35        4.26     13.53 o 
   4 -10   7      214.05      173.31     19.50 o 
   5 -10   7      248.29      215.03     32.34 o 
   6 -10   7        4.35        1.28     24.91 o 
   7 -10   7      492.02      401.09     44.96 o 
   8 -10   7      162.93      161.01     35.78 o 
   9 -10   7      572.48      299.56     69.95 o 
  10 -10   7       52.72        0.82     65.01 o 
  11 -10   7      626.98      344.82     89.70 o 
  -9  -9   7      720.57      824.42     88.88 o 
  -8  -9   7      637.28      730.85     48.14 o 
  -7  -9   7      824.29      903.13     53.13 o 
  -6  -9   7      431.83      393.53     34.15 o 
  -5  -9   7      458.08      467.87     28.97 o 
  -4  -9   7      576.02      504.25     27.84 o 
  -3  -9   7       11.25       23.14      9.67 o 
  -2  -9   7      176.26      200.78     14.37 o 
  -1  -9   7        2.02       -0.42      8.66 o 
   0  -9   7     3650.28     3249.95    192.40 o 
   1  -9   7       34.93       34.64     12.76 o 
   2  -9   7     2075.35     2030.43    170.35 o 
   3  -9   7       11.34        0.80     12.29 o 
   4  -9   7      238.66      320.19     23.52 o 
   5  -9   7       22.18       41.18     15.17 o 
   6  -9   7       14.08       26.31     23.33 o 
   7  -9   7      275.15      223.04     51.02 o 
   8  -9   7        3.63       15.92     27.71 o 
   9  -9   7        3.38        7.41     53.49 o 
  10  -9   7      104.18       46.09     62.55 o 
  11  -9   7       36.49       19.75     71.60 o 
 -10  -8   7       48.28      137.46     49.79 o 
  -9  -8   7       76.46       93.87     24.28 o 
  -8  -8   7      925.39      972.75     97.93 o 
  -7  -8   7       83.61       78.61     17.66 o 
  -6  -8   7      931.53      864.86     66.17 o 
  -5  -8   7     4272.49     3990.71    127.16 o 
  -4  -8   7      900.38      806.52     35.64 o 
  -3  -8   7       34.97       33.51      9.18 o 
  -2  -8   7       19.95       11.58      8.10 o 
  -1  -8   7      421.92      374.65     25.78 o 
   0  -8   7        1.91       -5.15      6.89 o 
   1  -8   7     5724.30     5702.75    230.87 o 
   2  -8   7      484.82      482.61     42.88 o 
   3  -8   7     2779.70     2644.36    128.63 o 
   4  -8   7       58.08       58.93     13.69 o 
   5  -8   7      887.44      939.90     52.71 o 
   6  -8   7      249.52      215.27     20.72 o 
   7  -8   7        1.41      -10.48     22.33 o 
   8  -8   7       13.89       -9.53     25.85 o 
   9  -8   7      205.39       69.95     56.78 o 
  10  -8   7        3.50        2.47     60.08 o 
  11  -8   7      113.96       93.09     71.19 o 
 -10  -7   7       97.64      150.89     25.31 o 
  -9  -7   7       20.87       29.55     18.37 o 
  -8  -7   7       52.37       49.65     17.18 o 
  -7  -7   7     2240.14     2107.46    125.27 o 
  -6  -7   7     1520.10     1370.30     50.35 o 
  -5  -7   7     6707.44     6142.33    192.83 o 
  -4  -7   7     1038.66      895.41     40.58 o 
  -3  -7   7      404.67      395.87     17.64 o 
  -2  -7   7      992.68      887.58     37.97 o 
  -1  -7   7        8.59        5.82      5.38 o 
   0  -7   7      645.97      630.88     31.48 o 
   1  -7   7      114.08      126.10      9.97 o 
   2  -7   7     3124.07     3071.30     81.61 o 
   3  -7   7       34.00       37.22      8.06 o 
   4  -7   7     4600.75     4721.15    172.66 o 
   5  -7   7        0.86       15.36     11.89 o 
   6  -7   7      525.54      496.91     40.77 o 
   7  -7   7      586.50      518.35     45.38 o 
   8  -7   7       31.41        9.88     41.97 o 
   9  -7   7      470.23      190.93     60.90 o 
  10  -7   7       90.76       35.39     56.78 o 
  11  -7   7      711.48      946.42    115.22 o 
 -11  -6   7       54.90       66.14     24.90 o 
 -10  -6   7      318.15      446.68     37.30 o 
  -9  -6   7      110.50      187.28     24.69 o 
  -8  -6   7      164.49      142.92     18.12 o 
  -7  -6   7      311.05      343.65     24.45 o 
  -6  -6   7     2080.62     1818.54     72.36 o 
  -5  -6   7     1764.65     1690.82     55.53 o 
  -4  -6   7       65.48       61.57      7.31 o 
  -3  -6   7     9446.93     8962.44    218.74 o 
  -2  -6   7        7.31        7.42      4.62 o 
  -1  -6   7     6783.79     6746.72    300.96 o 
   0  -6   7      218.31      192.17     10.64 o 
   1  -6   7      444.17      459.68     19.61 o 
   2  -6   7      766.85      879.80     34.14 o 
   3  -6   7     5827.37     5807.59    182.84 o 
   4  -6   7      975.93      968.56     34.77 o 
   5  -6   7     3178.76     3095.84    114.31 o 
   6  -6   7     3992.44     4148.83    197.19 o 
   7  -6   7      490.30      476.32     26.83 o 
   8  -6   7     1051.89     1069.86     74.89 o 
   9  -6   7      144.96       45.26     50.20 o 
  10  -6   7      225.00      128.38     60.90 o 
  11  -6   7       74.68       84.04     40.52 o 
 -11  -5   7      473.00      601.21     46.27 o 
 -10  -5   7      396.92      402.36     57.20 o 
  -9  -5   7      671.67      692.07     55.29 o 
  -8  -5   7     1888.61     1761.91    113.46 o 
  -7  -5   7       69.12       59.62     11.05 o 
  -6  -5   7        7.47        7.57      8.28 o 
  -5  -5   7     1068.97      968.91     33.68 o 
  -4  -5   7     1952.52     1659.76     44.64 o 
  -3  -5   7     2075.72     2174.37     60.81 o 
  -2  -5   7     6846.38     6547.28    160.00 o 
  -1  -5   7      285.43      339.71     15.48 o 
   0  -5   7     6343.60     6668.62    172.68 o 
   1  -5   7       29.60       54.24      7.13 o 
   2  -5   7        8.19       22.79      5.87 o 
   3  -5   7        6.16       11.38      6.44 o 
   4  -5   7     1585.75     1477.70     49.46 o 
   5  -5   7      494.08      544.91     22.80 o 
   6  -5   7     3481.08     3299.16    100.34 o 
   7  -5   7     1179.04     1004.85     49.30 o 
   8  -5   7       99.86       72.66     16.80 o 
   9  -5   7      196.99      131.68     51.85 o 
  10  -5   7       33.96      -23.04     49.38 o 
  11  -5   7       24.16       42.94     37.10 o 
 -12  -4   7      140.43      152.25     48.56 o 
 -11  -4   7      807.09     1073.73     65.01 o 
 -10  -4   7      321.07      386.42     34.23 o 
  -9  -4   7      547.92      519.26     32.74 o 
  -8  -4   7      417.95      379.97     26.02 o 
  -7  -4   7      130.32      110.62     11.70 o 
  -6  -4   7      527.67      447.40     20.76 o 
  -5  -4   7      125.81      115.41      7.84 o 
  -4  -4   7     2359.27     2431.18     73.72 o 
  -3  -4   7     7037.79     6770.56    158.06 o 
  -2  -4   7      321.83      307.37     11.61 o 
  -1  -4   7    11011.13    10545.36    261.00 o 
   0  -4   7     6857.65     7255.53    173.46 o 
   1  -4   7     2495.71     2377.02     60.94 o 
   2  -4   7       22.46       17.94      4.79 o 
   3  -4   7      144.01      185.77     10.00 o 
   4  -4   7       93.67      105.20      7.52 o 
   5  -4   7      201.33      216.81     21.11 o 
   6  -4   7     1241.75     1218.86     37.83 o 
   7  -4   7      425.64      440.45     26.83 o 
   8  -4   7     2295.14      860.00     97.11 o 
   9  -4   7       26.50      -13.17     38.68 o 
  10  -4   7      853.82      388.44     72.42 o 
  11  -4   7       49.44       57.02     36.90 o 
 -12  -3   7      184.76      325.07     59.25 o 
 -11  -3   7      350.02      376.92     59.25 o 
 -10  -3   7      452.14      432.54     52.67 o 
  -9  -3   7      193.08      178.14     19.66 o 
  -8  -3   7     1660.35     1577.85     78.46 o 
  -7  -3   7       66.39       41.63      9.61 o 
  -6  -3   7      827.58      704.85     24.38 o 
  -5  -3   7      290.12      271.54     11.73 o 
  -4  -3   7      393.88      382.48     11.86 o 
  -3  -3   7      566.47      492.68     12.61 o 
  -2  -3   7       18.40       30.64      3.78 o 
  -1  -3   7     2942.48     2812.50     67.87 o 
   0  -3   7     6203.90     5850.96    145.96 o 
   1  -3   7     2067.55     2175.64     58.44 o 
   2  -3   7     4297.16     3899.75     95.97 o 
   3  -3   7      608.63      564.81     20.82 o 
   4  -3   7        7.24        5.39      5.08 o 
   5  -3   7      292.00      301.42     14.44 o 
   6  -3   7        9.91        6.83      7.71 o 
   7  -3   7     2973.78     3040.58     96.02 o 
   8  -3   7      326.18      360.43     34.90 o 
   9  -3   7      490.48      209.86     55.14 o 
  10  -3   7       49.03       50.44     30.93 o 
  11  -3   7      993.28     1191.66    129.21 o 
 -12  -2   7      349.13      448.70     46.96 o 
 -11  -2   7      167.37      167.02     29.10 o 
 -10  -2   7       38.72       49.43     13.97 o 
  -9  -2   7     1361.63     1479.69     61.15 o 
  -8  -2   7       18.48       10.69      9.46 o 
  -7  -2   7     1221.10     1088.49     41.03 o 
  -6  -2   7       35.60       43.99      6.61 o 
  -5  -2   7     1185.14     1063.30     34.11 o 
  -4  -2   7       27.08       29.72      4.35 o 
  -3  -2   7     4374.35     4521.12     99.79 o 
  -2  -2   7     1010.70      825.75     18.84 o 
  -1  -2   7    10293.64     9788.17    199.21 o 
   0  -2   7     6357.30     5532.78    128.16 o 
   1  -2   7     1422.86     1473.37     38.93 o 
   2  -2   7     4299.76     4081.52    104.68 o 
   3  -2   7      600.88      591.04     20.20 o 
   4  -2   7       68.16       64.01      7.55 o 
   5  -2   7       15.69       13.19      5.73 o 
   6  -2   7      150.70      226.29     13.50 o 
   7  -2   7       71.88       84.84     13.25 o 
   8  -2   7     2111.03     2228.60    101.16 o 
   9  -2   7       39.48       26.78     25.66 o 
  10  -2   7     1237.16     1426.96    146.08 o 
 -12  -1   7       45.37       36.47     25.20 o 
 -11  -1   7      103.81      109.81     21.87 o 
 -10  -1   7      736.15      825.29     51.46 o 
  -9  -1   7      624.78      586.63     32.00 o 
  -8  -1   7     2055.55     1979.92     81.83 o 
  -7  -1   7     2530.75     2433.78     90.46 o 
  -6  -1   7     1275.75     1107.22     37.08 o 
  -5  -1   7      301.21      281.11     10.66 o 
  -4  -1   7       88.17       72.31      5.03 o 
  -3  -1   7      594.96      546.52     14.61 o 
  -2  -1   7       20.82       26.82      2.65 o 
  -1  -1   7       90.68       70.51      3.72 o 
   0  -1   7       43.06       57.47      3.65 o 
   1  -1   7    13084.04    11530.25    259.94 o 
   2  -1   7      245.64      272.12      9.17 o 
   3  -1   7     7883.81     7410.28    183.96 o 
   4  -1   7      536.97      473.15     15.04 o 
   5  -1   7       45.18       49.60      6.57 o 
   6  -1   7      564.41      629.29     31.57 o 
   7  -1   7     1288.32     1409.86     55.28 o 
   8  -1   7      306.87      332.58     24.11 o 
   9  -1   7      109.69      184.99     24.48 o 
  10  -1   7      676.89      788.64    116.86 o 
  11  -1   7      330.11      356.90    189.28 o 
 -13   0   7      250.52      353.88     66.66 o 
 -12   0   7      161.03      169.61     31.51 o 
 -11   0   7        1.41       -5.68     17.80 o 
 -10   0   7       35.39       25.92     16.02 o 
  -9   0   7      436.74      429.47     33.24 o 
  -8   0   7       20.16       23.14      8.47 o 
  -7   0   7     2303.28     2089.30     63.21 o 
  -6   0   7     1059.78      919.20     23.61 o 
  -5   0   7     2789.39     2801.27     69.97 o 
  -4   0   7     8243.97     8327.18    193.12 o 
  -3   0   7       36.62       42.87      3.18 o 
  -2   0   7      552.49      623.90     13.51 o 
  -1   0   7     7914.77     8065.87    170.85 o 
   0   0   7     6609.71     5979.73    138.84 o 
   1   0   7       60.72       83.58      4.97 o 
   2   0   7     4726.46     4144.95    112.73 o 
   3   0   7      217.56      285.96     11.30 o 
   4   0   7     3514.93     3526.18     97.53 o 
   5   0   7      563.67      558.75     19.33 o 
   6   0   7     2529.78     2759.84     82.86 o 
   7   0   7       48.77       38.94     10.96 o 
   8   0   7      700.94      750.31     34.53 o 
   9   0   7      150.98      154.69     22.33 o 
  10   0   7      373.56      415.98     40.88 o 
  11   0   7      841.17     1254.21    130.03 o 
 -13   1   7      171.63      178.67     35.71 o 
 -12   1   7      428.81      299.56     53.49 o 
 -11   1   7       58.24       35.94     22.85 o 
 -10   1   7      403.70      408.45     40.62 o 
  -9   1   7      812.20      896.49     52.72 o 
  -8   1   7      722.61      670.83     31.93 o 
  -7   1   7     4164.32     4050.59    135.96 o 
  -6   1   7      149.50      133.45      7.33 o 
  -5   1   7     3728.00     3941.68     89.53 o 
  -4   1   7     1596.98     1615.87     36.62 o 
  -3   1   7     3343.27     3323.70     76.15 o 
  -2   1   7       93.82       85.13      3.43 o 
  -1   1   7       12.46       10.78      2.32 o 
   0   1   7      641.60      622.98     16.39 o 
   1   1   7     1382.53     1162.04     32.20 o 
   2   1   7     1229.93     1226.25     39.52 o 
   3   1   7     5788.48     5427.79    168.87 o 
   4   1   7     4283.76     4375.46    127.49 o 
   5   1   7     4354.09     4400.87    121.38 o 
   6   1   7      390.80      384.94     16.89 o 
   7   1   7       11.89       10.63     10.12 o 
   8   1   7        3.71        5.42     10.49 o 
   9   1   7      282.14      291.72     23.43 o 
  10   1   7       58.44       51.76     23.47 o 
  11   1   7      112.49       54.32     54.32 o 
 -13   2   7      929.02      764.54    126.74 o 
 -12   2   7       70.45       44.94     32.20 o 
 -10   2   7        0.45      -14.56     17.61 o 
  -9   2   7      487.67      507.78     33.85 o 
  -8   2   7       57.36       54.69     12.43 o 
  -7   2   7     1754.90     1888.70     64.65 o 
  -6   2   7     1745.49     1737.42     50.36 o 
  -5   2   7      116.41       97.05      6.06 o 
  -4   2   7     9272.48    10133.93    238.19 o 
  -3   2   7      126.52      153.49      5.34 o 
  -2   2   7     6004.10     5947.06    144.77 o 
  -1   2   7     4122.86     4300.29    116.18 o 
   0   2   7     1908.86     1848.10     68.44 o 
   1   2   7      166.61      133.11     15.22 o 
   2   2   7      486.58      481.27     19.30 o 
   3   2   7       84.50       98.32      5.88 o 
   4   2   7     6687.59     6586.64    190.89 o 
   5   2   7      425.19      384.88     15.85 o 
   6   2   7     2677.52     2756.68     97.12 o 
   7   2   7     4876.38     5191.97    189.18 o 
   8   2   7      104.90      115.59     16.57 o 
   9   2   7       32.00       19.90     13.64 o 
  10   2   7       13.56        2.69     20.74 o 
  11   2   7       11.62      -34.56     45.26 o 
 -13   3   7      808.16      785.06    145.67 o 
 -12   3   7      882.03      297.92     60.90 o 
 -11   3   7      352.21      350.42     43.21 o 
 -10   3   7       50.43       11.43     26.47 o 
  -9   3   7      248.20      251.08     22.30 o 
  -8   3   7      150.80      169.54     17.91 o 
  -7   3   7     1268.71     1404.18     45.01 o 
  -6   3   7      946.81      914.69     28.36 o 
  -5   3   7       39.65       34.69      4.94 o 
  -4   3   7      624.17      865.08     23.00 o 
  -3   3   7     2041.36     1976.41     53.12 o 
  -2   3   7      187.30      239.48      9.38 o 
  -1   3   7     2580.02     2131.20     61.69 o 
   0   3   7      551.58      538.27     29.86 o 
   1   3   7       95.42      149.78     18.11 o 
   2   3   7        7.90       11.23     11.11 o 
   3   3   7       15.82       14.16      3.48 o 
   4   3   7     2133.30     2111.78     62.59 o 
   5   3   7      102.82      119.37      8.47 o 
   6   3   7      845.03      857.23     31.73 o 
   7   3   7      346.45      405.41     23.04 o 
   8   3   7        9.37        3.69     11.41 o 
   9   3   7      112.08       99.70     27.56 o 
  10   3   7        1.21       -4.07     18.99 o 
 -13   4   7      510.72      373.63     70.78 o 
 -12   4   7      352.54      319.92     45.46 o 
 -11   4   7      300.80      341.47     64.19 o 
 -10   4   7     1871.66     2147.90    137.91 o 
  -9   4   7      133.63      151.66     22.29 o 
  -8   4   7      771.30      875.58     43.50 o 
  -7   4   7      245.21      278.71     14.65 o 
  -6   4   7      301.06      328.40     13.73 o 
  -5   4   7      315.64      309.18     11.63 o 
  -4   4   7      998.38     1056.94     31.30 o 
  -3   4   7     5251.38     5594.52    131.02 o 
  -2   4   7     1531.38     1423.27     38.10 o 
  -1   4   7     4663.79     4735.35    173.50 o 
   0   4   7     4314.72     4029.98    190.97 o 
   1   4   7      220.66      230.30     17.93 o 
   3   4   7       55.27       62.04      4.97 o 
   4   4   7      489.31      499.29     18.73 o 
   5   4   7      292.12      332.73     15.59 o 
   6   4   7      654.41      749.50     28.66 o 
   7   4   7     1433.16     1575.27     70.12 o 
   8   4   7       22.74       19.85     11.78 o 
   9   4   7      731.90      914.69     59.71 o 
  10   4   7        0.36      -18.52     18.52 o 
 -13   5   7      830.88      799.10    102.05 o 
 -12   5   7      108.88       79.83     51.02 o 
 -11   5   7     2158.55     2376.74    218.09 o 
 -10   5   7      231.31      211.24     34.32 o 
  -9   5   7      619.72      612.63     53.26 o 
  -8   5   7      172.85      144.44     20.39 o 
  -7   5   7      712.30      777.75     27.88 o 
  -6   5   7     1146.34     1354.89     42.88 o 
  -5   5   7      244.96      258.20     10.54 o 
  -4   5   7      844.16      805.55     24.11 o 
  -3   5   7     2098.11     2082.72     76.93 o 
  -2   5   7    11138.67    11095.37    330.48 o 
  -1   5   7     7007.12     7319.63    315.56 o 
   0   5   7     5468.99     5284.58    229.13 o 
   1   5   7      159.21      184.31     17.16 o 
   2   5   7        5.08        9.45      6.86 o 
   3   5   7      160.61      143.44      8.81 o 
   4   5   7      275.88      294.63     13.45 o 
   5   5   7     2205.18     2136.99     76.27 o 
   6   5   7      784.16      786.14     32.41 o 
   7   5   7      614.46      665.40     35.60 o 
   8   5   7      440.97      518.03     35.59 o 
   9   5   7      333.35      397.88     34.55 o 
  10   5   7      354.56       23.04     37.86 o 
 -13   6   7       38.85       39.50     54.32 o 
 -12   6   7       65.52       49.38     49.38 o 
 -11   6   7      181.94      222.20     54.32 o 
 -10   6   7     2074.53     2455.74    222.20 o 
  -9   6   7      221.03      265.32     55.14 o 
  -8   6   7     2015.24     2338.94    115.81 o 
  -7   6   7     1293.87     1460.89     74.49 o 
  -6   6   7       14.55       12.58      9.47 o 
  -5   6   7       61.87       68.87      6.51 o 
  -4   6   7        5.97        9.35      4.74 o 
  -3   6   7      652.28      562.51     19.98 o 
  -2   6   7      314.30      339.76     10.81 o 
  -1   6   7     1140.41      984.68     36.07 o 
   0   6   7       22.01       18.56      7.41 o 
   1   6   7     6368.68     5765.45    509.01 o 
   2   6   7       46.83       57.14      9.31 o 
   3   6   7     1733.77     1618.53     49.14 o 
   4   6   7      207.67      235.59     13.34 o 
   5   6   7        9.54       -5.43      6.65 o 
   6   6   7       45.67       23.08      8.26 o 
   7   6   7     1214.58     1376.75     62.56 o 
   8   6   7      213.76      289.20     27.27 o 
   9   6   7      613.71      711.66     50.20 o 
 -13   7   7       51.91       53.49     57.61 o 
 -12   7   7       15.17       35.39     48.56 o 
 -11   7   7       88.61      111.92     49.38 o 
 -10   7   7      115.14      176.94     47.73 o 
  -9   7   7     1022.48     1292.06    126.74 o 
  -8   7   7      229.84      297.69     27.79 o 
  -7   7   7     1055.34     1159.86     45.49 o 
  -6   7   7     1101.52     1222.61     43.12 o 
  -5   7   7      853.93     1006.50     32.32 o 
  -4   7   7     2674.75     2740.43     78.93 o 
  -3   7   7        5.08       11.98      5.10 o 
  -2   7   7     2953.16     2619.63     66.24 o 
  -1   7   7       30.91       29.42      5.72 o 
   0   7   7    10774.93    10357.49    400.85 o 
   1   7   7       61.28       68.59      7.33 o 
   2   7   7     3153.82     3123.03     93.37 o 
   3   7   7      146.63      143.73      7.98 o 
   4   7   7      762.08      717.18     24.54 o 
   5   7   7       71.23       55.39     10.10 o 
   6   7   7       21.19       29.16      8.75 o 
   7   7   7      518.37      511.81     30.50 o 
   8   7   7      655.41      738.13     49.02 o 
   9   7   7      159.63      207.08     26.01 o 
 -12   8   7      398.01      418.89     72.42 o 
 -11   8   7      535.89      619.70     83.94 o 
 -10   8   7      140.58      146.49     46.09 o 
  -9   8   7      498.50      512.71     68.31 o 
  -8   8   7     4790.64     5506.98    261.38 o 
  -7   8   7     3386.38     3966.04    127.33 o 
  -6   8   7      948.62     1113.98     40.58 o 
  -5   8   7     3467.76     3647.97    104.79 o 
  -4   8   7      166.01      198.35     10.48 o 
  -3   8   7      548.62      492.03     17.73 o 
  -2   8   7      244.96      209.36      9.79 o 
  -1   8   7     1066.26     1078.02     28.40 o 
   0   8   7      163.63      159.17     11.02 o 
   1   8   7     3655.72     3517.22    135.95 o 
   2   8   7      656.83      598.91     20.64 o 
   3   8   7     3198.71     3005.02     77.43 o 
   4   8   7      932.79      889.44     26.27 o 
   5   8   7      663.73      641.74     25.12 o 
   6   8   7      189.98      230.80     30.15 o 
   7   8   7      153.24      182.81     20.73 o 
   8   8   7        2.27      -12.30     12.30 o 
 -12   9   7       49.54       68.31     52.67 o 
 -11   9   7      488.93      613.11     84.77 o 
 -10   9   7      283.08      280.63     53.49 o 
  -9   9   7      585.38      631.22     77.36 o 
  -8   9   7      238.18      344.06     27.60 o 
  -7   9   7     3045.75     3505.38    113.24 o 
  -6   9   7     2523.35     2728.34     88.66 o 
  -5   9   7        3.85       10.66      7.74 o 
  -4   9   7     4336.77     3947.25    120.96 o 
  -3   9   7     1440.88     1345.16     43.64 o 
  -2   9   7     2832.58     2782.72     85.27 o 
  -1   9   7       18.92       16.58      5.96 o 
   0   9   7     2146.78     1946.54     69.95 o 
   1   9   7      345.39      307.03     13.24 o 
   2   9   7     1100.69      951.97     32.11 o 
   3   9   7     1281.44     1193.71     33.24 o 
   4   9   7     1685.26     1721.93     49.85 o 
   5   9   7      873.18      903.37     29.52 o 
   6   9   7      684.45      734.83     33.60 o 
   7   9   7      489.94      554.03     33.16 o 
   8   9   7        1.26        9.66     13.99 o 
 -12  10   7      889.31      985.92    116.04 o 
 -11  10   7     1070.51     1214.70    128.38 o 
 -10  10   7      168.84      124.27     45.26 o 
  -9  10   7      654.61      739.44     65.13 o 
  -8  10   7      387.39      470.27     32.59 o 
  -7  10   7      560.18      611.76     27.98 o 
  -6  10   7       38.21       32.60     10.81 o 
  -5  10   7      814.82      867.22     30.34 o 
  -4  10   7      111.27      108.19      9.98 o 
  -3  10   7     4973.51     4819.18    180.79 o 
  -2  10   7      743.62      661.49     38.25 o 
  -1  10   7     2437.72     2216.63     92.13 o 
   0  10   7        2.30       10.36      7.18 o 
   1  10   7       71.20       92.64      9.19 o 
   2  10   7      347.28      316.06     17.35 o 
   3  10   7      898.05      893.90     37.79 o 
   4  10   7      496.79      462.41     17.81 o 
   5  10   7      430.44      416.33     17.80 o 
   6  10   7      563.35      566.53     32.68 o 
   7  10   7       70.52       80.81     15.26 o 
 -11  11   7      110.28      105.07     42.99 o 
 -10  11   7       99.41      116.20     38.62 o 
  -9  11   7        8.39       20.68     30.66 o 
  -8  11   7       12.88        7.89     18.72 o 
  -7  11   7        7.02        6.22     11.95 o 
  -6  11   7      783.82      900.35     35.20 o 
  -5  11   7       47.04       50.90     11.84 o 
  -4  11   7      378.75      368.90     19.82 o 
  -3  11   7      483.72      453.49     23.38 o 
  -2  11   7     1028.61      985.76     48.89 o 
  -1  11   7      390.15      333.34     20.90 o 
   0  11   7     2423.63     2115.89     79.23 o 
   1  11   7       17.70       20.81      8.55 o 
   2  11   7      782.82      680.70     36.35 o 
   3  11   7       95.48       85.46     11.47 o 
   4  11   7       67.93       62.61     10.76 o 
   5  11   7     1870.38     1858.47    102.23 o 
   6  11   7        9.65       20.04     12.53 o 
   7  11   7      655.36      821.32     83.94 o 
 -11  12   7      355.48      517.14     60.49 o 
 -10  12   7        6.71       13.73     36.83 o 
  -9  12   7       53.33       69.54     33.48 o 
  -8  12   7      147.10      155.61     35.19 o 
  -7  12   7      251.26      302.69     27.66 o 
  -6  12   7      295.36      318.86     20.43 o 
  -5  12   7       29.03       20.84     13.37 o 
  -4  12   7      251.92      283.50     23.81 o 
  -3  12   7      235.97      224.28     16.60 o 
  -2  12   7     1193.33     1100.63     49.96 o 
  -1  12   7      256.45      215.02     16.36 o 
   0  12   7     1292.39     1077.26     72.74 o 
   1  12   7       32.63       34.95     10.56 o 
   2  12   7       44.20       47.29     11.35 o 
   3  12   7      467.16      473.64     27.53 o 
   4  12   7      684.29      641.44     42.31 o 
   5  12   7       49.17       47.70     16.61 o 
   6  12   7      179.10      200.16     23.52 o 
 -10  13   7     2998.23     3191.30    199.20 o 
  -9  13   7     1840.00     2112.41    173.24 o 
  -8  13   7     1160.29     1247.68     90.38 o 
  -7  13   7      573.69      610.29     44.04 o 
  -6  13   7        7.74       11.51     15.46 o 
  -5  13   7      154.27      163.47     22.35 o 
  -4  13   7        9.43        2.60     16.00 o 
  -3  13   7     1706.38     1753.43    100.21 o 
  -2  13   7      138.12      105.66     14.49 o 
  -1  13   7     3763.24     3209.83    134.01 o 
   0  13   7        5.07        7.43     11.09 o 
   1  13   7     2194.96     1914.47    161.91 o 
   2  13   7       30.82       21.01     12.28 o 
   3  13   7      255.57      217.81     34.15 o 
   4  13   7       51.99       58.44     17.57 o 
   5  13   7      431.85      469.28     36.75 o 
  -9  14   7      556.51      767.03     68.91 o 
  -8  14   7       17.82       25.21     31.04 o 
  -7  14   7      638.24      750.52     51.47 o 
  -6  14   7      682.31      709.10     42.11 o 
  -5  14   7       11.02        9.11     19.09 o 
  -4  14   7       46.92       34.46     18.38 o 
  -3  14   7      278.40      266.60     24.56 o 
  -2  14   7     2628.01     2278.81    201.63 o 
  -1  14   7        4.80       -4.16     16.52 o 
   0  14   7     1977.33     1618.27    281.04 o 
   1  14   7      205.49      190.16     34.56 o 
   2  14   7      172.91      166.27     30.45 o 
   3  14   7        1.08        9.34     16.85 o 
   4  14   7      105.01      122.43     21.68 o 
  -9  15   7     1062.59     1352.14    142.37 o 
  -8  15   7       54.70      120.48     37.26 o 
  -7  15   7     1183.30     1303.40     74.83 o 
  -6  15   7       71.35       92.91     26.00 o 
  -5  15   7      263.94      257.70     27.16 o 
  -4  15   7       11.00      -13.75     18.30 o 
  -3  15   7      467.49      472.93     40.19 o 
  -2  15   7       94.35       81.29     21.44 o 
  -1  15   7       47.27       34.31     19.56 o 
   0  15   7        3.92        0.81     17.57 o 
   1  15   7     1865.67     1472.56    193.81 o 
   2  15   7      416.38      400.81     78.59 o 
  -7  16   7       58.89       71.46     27.67 o 
  -6  16   7     1418.19     1504.41    104.45 o 
  -5  16   7       16.73       32.26     29.26 o 
  -4  16   7      845.47      866.58     71.38 o 
  -3  16   7       84.07       89.63     24.42 o 
  -2  16   7       88.20       69.82     22.85 o 
  -1  16   7      891.56      742.51     71.60 o 
   0  16   7      141.49      117.91     23.67 o 
   1  16   7      427.79      473.21     61.72 o 
  -4  17   7       46.81       41.97     37.03 o 
  -3  17   7        7.79       27.98     36.21 o 
  -2  17   7       58.87       70.78     37.03 o 
   1 -17   8      247.77      292.15     60.90 o 
   2 -17   8       78.45       88.88     50.20 o 
   3 -17   8      143.29      134.97     52.67 o 
  -2 -16   8       24.50       35.22     22.05 o 
  -1 -16   8      512.35      474.10     40.38 o 
   0 -16   8      272.05      246.89     30.74 o 
   1 -16   8       94.86      143.07     27.53 o 
   2 -16   8      256.18      272.40     60.08 o 
   3 -16   8        1.12       -8.23     41.15 o 
   4 -16   8      262.42      142.37     51.85 o 
   5 -16   8      628.32      686.36     96.29 o 
   6 -16   8      345.09      246.89     64.19 o 
  -4 -15   8       81.54      107.89     24.97 o 
  -3 -15   8       11.45        7.72     20.40 o 
  -2 -15   8      244.93      268.82     30.60 o 
  -1 -15   8      147.49      152.71     25.73 o 
   0 -15   8     2183.72     2316.97    119.90 o 
   1 -15   8      361.40      408.19     65.01 o 
   2 -15   8      879.66      645.21     85.59 o 
   3 -15   8       42.54       51.02     42.79 o 
   4 -15   8       11.70      -18.11     41.15 o 
   5 -15   8      444.68      424.65     71.60 o 
   6 -15   8      950.87     1066.57    122.62 o 
   7 -15   8      977.88      925.84    115.22 o 
  -5 -14   8      184.40      221.25     39.09 o 
  -4 -14   8       19.89       36.82     20.25 o 
  -3 -14   8      137.94      149.67     24.20 o 
  -2 -14   8      155.77      145.76     24.04 o 
  -1 -14   8      970.03     1033.97     61.34 o 
   0 -14   8      826.88      704.02     50.20 o 
   1 -14   8      284.47      315.20     55.96 o 
   2 -14   8      237.01      235.37     51.85 o 
   3 -14   8      123.41      130.50     33.03 o 
   4 -14   8      458.02      537.34     54.93 o 
   5 -14   8      175.44      130.85     36.09 o 
   6 -14   8      112.10      109.30     36.78 o 
   7 -14   8      351.87      367.74     50.27 o 
   8 -14   8     1265.74     1261.81    120.15 o 
  -6 -13   8      310.60      368.34     56.37 o 
  -5 -13   8       69.47       69.69     21.16 o 
  -4 -13   8      235.56      263.59     28.32 o 
  -3 -13   8      367.00      353.54     31.21 o 
  -2 -13   8        1.23       -8.89     16.43 o 
  -1 -13   8      167.26      165.66     23.14 o 
   0 -13   8        6.28       37.45     17.51 o 
   1 -13   8     1192.81     1129.12    116.04 o 
   2 -13   8       90.55       87.97     30.05 o 
   3 -13   8     2473.42     2345.68    151.59 o 
   4 -13   8      414.28      393.46     45.80 o 
   5 -13   8       63.21       77.00     32.20 o 
   6 -13   8      443.97      497.71     69.13 o 
   7 -13   8      301.19      294.37     43.60 o 
   8 -13   8      246.46      217.37     43.12 o 
   9 -13   8      191.80      258.41     74.07 o 
  -7 -12   8      349.07      484.97     40.02 o 
  -6 -12   8      622.81      660.24     63.78 o 
  -5 -12   8      386.26      430.34     35.17 o 
  -4 -12   8      137.22      150.42     21.95 o 
  -3 -12   8      355.29      352.39     29.99 o 
  -2 -12   8      628.81      535.67     34.43 o 
  -1 -12   8        8.91        6.21     15.02 o 
   0 -12   8     1595.68     1584.76    158.01 o 
   1 -12   8       23.85       38.04     23.90 o 
   2 -12   8     5785.51     5946.54    628.75 o 
   3 -12   8       13.90       -2.65     23.19 o 
   4 -12   8     1037.34     1219.80    137.85 o 
   5 -12   8       80.78       85.02     31.23 o 
   6 -12   8      142.64      123.94     40.74 o 
   7 -12   8       56.43       76.52     33.80 o 
   8 -12   8      523.41      567.18     87.65 o 
   9 -12   8      359.23      299.56     77.36 o 
  -8 -11   8      190.27      222.51     28.76 o 
  -7 -11   8      576.79      634.75     45.22 o 
  -6 -11   8      274.69      337.50     57.20 o 
  -5 -11   8      897.55      894.66     79.42 o 
  -4 -11   8      675.53      703.88     44.61 o 
  -3 -11   8       11.59        7.49     13.39 o 
  -2 -11   8      248.13      241.04     21.86 o 
  -1 -11   8      850.47      931.89     88.13 o 
   0 -11   8      125.43      119.28     19.87 o 
   1 -11   8      246.33      216.08     23.63 o 
   2 -11   8      266.93      281.68     35.58 o 
   3 -11   8     2184.54     2060.81    225.91 o 
   4 -11   8       71.53       76.44     27.48 o 
   5 -11   8     2834.54     2872.85    215.21 o 
   6 -11   8        0.19      -11.66     27.05 o 
   7 -11   8        3.53       12.28     26.83 o 
   8 -11   8       57.39       28.80     29.99 o 
   9 -11   8      767.25      790.87    111.10 o 
  10 -11   8      506.86      417.25     91.35 o 
  -9 -10   8       21.51      177.77     74.48 o 
  -8 -10   8      233.75      322.60     53.49 o 
  -7 -10   8       34.94       64.69     19.75 o 
  -6 -10   8     1383.51     1463.84     77.19 o 
  -5 -10   8      176.50      214.53     22.99 o 
  -4 -10   8     1417.04     1309.57     63.68 o 
  -3 -10   8       18.70       26.21     13.66 o 
  -2 -10   8     2569.27     2566.71    118.43 o 
  -1 -10   8      614.91      595.66     40.06 o 
   0 -10   8       31.26       22.78     12.64 o 
   1 -10   8      247.62      285.42     36.90 o 
   2 -10   8      820.14      815.22     81.97 o 
   3 -10   8     1968.54     1979.29    130.36 o 
   4 -10   8     2949.20     3069.89    423.42 o 
   5 -10   8      334.66      333.99     39.37 o 
   6 -10   8     2960.88     2804.42    178.34 o 
   7 -10   8      211.30      211.06     34.77 o 
   8 -10   8      259.24      235.91     40.13 o 
   9 -10   8       85.42       76.54     63.37 o 
  10 -10   8        2.71       -9.05     56.78 o 
  -9  -9   8      156.76      256.77     49.38 o 
  -8  -9   8       11.60       16.36     23.04 o 
  -7  -9   8       29.70       31.41     17.35 o 
  -6  -9   8       38.39       52.43     15.28 o 
  -5  -9   8     1794.50     1701.68     79.58 o 
  -4  -9   8        0.57       -7.70     10.05 o 
  -3  -9   8     8663.53     8168.26    296.27 o 
  -2  -9   8      191.68      205.33     14.91 o 
  -1  -9   8      541.02      371.33     30.03 o 
   0  -9   8      519.88      494.66     44.21 o 
   1  -9   8      807.91      820.44     57.21 o 
   2  -9   8      698.65      756.21     58.95 o 
   3  -9   8        8.67       14.08     12.69 o 
   4  -9   8     1208.35     1188.60     68.78 o 
   5  -9   8     3458.16     3337.10    165.26 o 
   6  -9   8     1100.02     1020.01     76.17 o 
   7  -9   8     3929.34     2054.13    193.40 o 
   8  -9   8     1532.86     1125.82    126.74 o 
   9  -9   8       66.98       48.10     26.42 o 
  10  -9   8       39.71       56.78     68.31 o 
  11  -9   8      222.46      128.38     77.36 o 
 -10  -8   8      152.15      194.95     28.43 o 
  -9  -8   8      171.97      190.68     25.73 o 
  -8  -8   8       47.85       74.07     34.56 o 
  -7  -8   8      488.83      488.11     31.65 o 
  -6  -8   8       77.88       71.19     15.13 o 
  -5  -8   8        3.33       10.96      8.87 o 
  -4  -8   8     3393.48     3100.19     98.79 o 
  -3  -8   8      228.43      234.34     15.25 o 
  -2  -8   8     2366.47     2129.52    101.18 o 
  -1  -8   8      143.86      117.82     14.13 o 
   0  -8   8     3594.63     3106.83    139.27 o 
   1  -8   8      226.41      224.33     24.47 o 
   2  -8   8      225.84      235.09     18.75 o 
   3  -8   8       50.41       44.95     13.10 o 
   4  -8   8      104.01       81.89     15.07 o 
   5  -8   8     1217.30     1167.15     63.74 o 
   6  -8   8      355.19      354.08     42.24 o 
   7  -8   8      412.89      326.44     86.41 o 
   8  -8   8      402.14      273.49     32.50 o 
   9  -8   8       46.30       22.22     52.67 o 
  10  -8   8      316.19      230.43     74.89 o 
  11  -8   8       66.60      -40.33     70.78 o 
 -10  -7   8      274.56      365.65     39.09 o 
  -9  -7   8     1516.61     1625.90    115.63 o 
  -8  -7   8        8.88       20.26     15.17 o 
  -7  -7   8       96.59      109.65     24.52 o 
  -6  -7   8      279.80      293.92     22.24 o 
  -5  -7   8      685.67      645.96     23.68 o 
  -4  -7   8      834.52      855.69     31.16 o 
  -3  -7   8      992.76     1006.31     42.28 o 
  -2  -7   8     1466.29     1298.30     56.60 o 
  -1  -7   8     4067.04     4127.67    137.26 o 
   0  -7   8       44.51       32.24      8.35 o 
   1  -7   8     2097.50     2331.94     76.13 o 
   2  -7   8       46.13       61.55      8.63 o 
   3  -7   8        4.49        6.96      9.69 o 
   4  -7   8       74.36       51.42     11.95 o 
   5  -7   8      382.16      333.47     32.31 o 
   6  -7   8     5374.79     4877.97    231.19 o 
   7  -7   8      557.79      379.94     39.05 o 
   8  -7   8     5384.09     5044.81    307.79 o 
   9  -7   8       46.26       31.27     52.67 o 
  10  -7   8      232.92      109.46     66.66 o 
  11  -7   8       10.09      -32.92     61.72 o 
 -11  -6   8        2.75       29.33     23.33 o 
 -10  -6   8     1809.87     1933.70    110.28 o 
  -9  -6   8      594.49      585.54     77.77 o 
  -8  -6   8      203.64      208.76     20.85 o 
  -7  -6   8        8.76        9.05     12.36 o 
  -6  -6   8      483.17      404.30     20.56 o 
  -5  -6   8     1338.49     1259.07     40.79 o 
  -4  -6   8      323.54      315.65     14.53 o 
  -3  -6   8     1593.38     1518.18     55.08 o 
  -2  -6   8     2632.73     2512.06     62.69 o 
  -1  -6   8      548.23      496.33     21.07 o 
   0  -6   8     3959.07     3985.98    125.06 o 
   1  -6   8     2852.11     2800.97     89.84 o 
   2  -6   8        9.32       15.85      7.04 o 
   3  -6   8       70.99       75.72      8.91 o 
   4  -6   8      397.98      433.99     20.08 o 
   5  -6   8     1052.06      973.11     45.55 o 
   6  -6   8     1402.46     1387.00     57.21 o 
   7  -6   8      457.91      434.26     29.12 o 
   8  -6   8      142.38      118.52     44.85 o 
   9  -6   8      161.68      116.04     55.14 o 
  10  -6   8        9.43      -22.22     54.32 o 
  11  -6   8       41.19       10.05     51.02 o 
 -11  -5   8      644.37      818.60     54.95 o 
 -10  -5   8       88.81      128.93     23.10 o 
  -9  -5   8     3426.61     3309.56    267.97 o 
  -8  -5   8      476.39      435.69     28.21 o 
  -7  -5   8     3195.47     3027.03    128.87 o 
  -6  -5   8     1311.53     1189.34     46.48 o 
  -5  -5   8      520.60      500.23     20.36 o 
  -4  -5   8      792.35      720.69     25.96 o 
  -3  -5   8        0.90        3.52      5.03 o 
  -2  -5   8     7637.19     7398.40    180.16 o 
  -1  -5   8        3.01        1.45      5.01 o 
   0  -5   8     2899.45     2763.57     74.84 o 
   1  -5   8      139.97      168.24      8.94 o 
   2  -5   8     2557.66     2303.04     63.21 o 
   3  -5   8       65.98       63.84      7.54 o 
   4  -5   8      403.44      362.53     15.52 o 
   5  -5   8       62.77       63.82      8.69 o 
   6  -5   8      131.37      113.39     11.84 o 
   7  -5   8        5.59        3.41     12.16 o 
   8  -5   8     2797.36     2553.68    159.66 o 
   9  -5   8     1021.08      432.06     74.07 o 
  10  -5   8      865.72      396.67     78.18 o 
  11  -5   8        6.73        2.66     37.91 o 
 -11  -4   8       54.95       83.12     40.33 o 
 -10  -4   8     1148.29     1204.68    116.81 o 
  -9  -4   8      332.46      361.09     26.94 o 
  -8  -4   8      894.54      844.18     47.67 o 
  -7  -4   8     1028.04      982.29     38.12 o 
  -6  -4   8      731.30      601.06     25.65 o 
  -5  -4   8      607.35      458.55     20.18 o 
  -4  -4   8       68.66       65.57      6.03 o 
  -3  -4   8       47.70       64.88      5.31 o 
  -2  -4   8      360.34      304.79      9.30 o 
  -1  -4   8    12702.27    12884.46    342.24 o 
   0  -4   8      141.04      170.57     10.59 o 
   1  -4   8    10985.21    10099.28    250.57 o 
   2  -4   8     1748.29     1718.49     47.27 o 
   3  -4   8       39.19       24.19      5.78 o 
   4  -4   8        0.57        4.71      5.87 o 
   5  -4   8       42.63       55.41      8.15 o 
   6  -4   8     1691.22     1763.88     79.01 o 
   7  -4   8      439.43      401.91     36.15 o 
   8  -4   8     1057.18      398.32     63.37 o 
   9  -4   8      502.70      189.28     53.49 o 
  10  -4   8      539.19      328.37     73.24 o 
  11  -4   8      608.06      758.78    101.23 o 
 -12  -3   8      176.19      200.80     52.67 o 
 -11  -3   8      172.08      256.71     37.45 o 
 -10  -3   8       45.60       69.20     25.62 o 
  -9  -3   8      305.29      315.74     24.44 o 
  -8  -3   8     1310.44     1196.94     56.00 o 
  -7  -3   8     2063.57     1889.80     66.83 o 
  -6  -3   8     5288.43     4701.19    149.43 o 
  -5  -3   8       57.01       50.45      7.08 o 
  -4  -3   8     3267.08     3052.03     74.30 o 
  -3  -3   8       31.01       44.92      4.33 o 
  -2  -3   8     1064.35     1130.35     26.32 o 
  -1  -3   8     1458.58     1544.50     40.35 o 
   0  -3   8     6654.74     6699.89    156.56 o 
   1  -3   8      341.69      355.50     10.93 o 
   2  -3   8     5447.26     5092.59    118.96 o 
   3  -3   8     2879.57     2756.55     69.06 o 
   4  -3   8     2360.41     2108.05     58.87 o 
   5  -3   8     1557.14     1423.50     46.08 o 
   6  -3   8        4.40        0.53      7.92 o 
   7  -3   8        6.92       10.00      9.28 o 
   8  -3   8      675.04      670.33     49.75 o 
   9  -3   8      601.80      269.11     60.90 o 
  10  -3   8      324.24      280.21    135.38 o 
 -12  -2   8        4.93        9.88     40.33 o 
 -11  -2   8      231.75      218.87     60.49 o 
 -10  -2   8      545.90      518.79     42.21 o 
  -9  -2   8     1602.17     1384.22     74.29 o 
  -8  -2   8       45.42       47.92     10.92 o 
  -7  -2   8     1067.26      960.69     36.92 o 
  -6  -2   8      704.39      593.92     24.66 o 
  -5  -2   8     7682.87     6982.71    208.36 o 
  -4  -2   8     1384.48     1431.67     37.06 o 
  -3  -2   8     4661.60     4280.19    100.95 o 
  -2  -2   8      165.40      156.88      5.68 o 
  -1  -2   8      558.50      631.86     14.38 o 
   0  -2   8       70.52       73.01      4.58 o 
   1  -2   8    14349.39    13972.45    376.63 o 
   2  -2   8     4103.38     3778.22     97.13 o 
   3  -2   8     4550.85     4385.71    112.82 o 
   4  -2   8     3729.51     3864.33     97.64 o 
   5  -2   8      866.18      817.88     23.62 o 
   6  -2   8      792.28      782.42     27.01 o 
   7  -2   8       12.87        5.67     10.99 o 
   8  -2   8        0.09       -0.95     14.71 o 
   9  -2   8       72.15       66.10     22.37 o 
  10  -2   8      465.18      669.90     87.23 o 
  11  -2   8       46.17       55.96     34.78 o 
 -12  -1   8       88.56       60.06     27.31 o 
 -11  -1   8      666.19      416.21    106.99 o 
 -10  -1   8      584.07      614.17     58.91 o 
  -9  -1   8      470.33      517.53     29.82 o 
  -8  -1   8      272.32      257.83     16.47 o 
  -7  -1   8      223.36      243.89     14.76 o 
  -6  -1   8     3659.48     3397.77    114.55 o 
  -5  -1   8      363.64      347.25     15.55 o 
  -4  -1   8     3761.60     3644.83     94.48 o 
  -3  -1   8      219.66      272.27      7.69 o 
  -2  -1   8     9494.58     9307.99    204.77 o 
  -1  -1   8      264.27      277.66      8.86 o 
   0  -1   8     1044.61      873.60     27.71 o 
   1  -1   8        6.42        8.91      3.40 o 
   2  -1   8     4647.59     4371.62    104.23 o 
   3  -1   8     1281.82     1200.77     31.96 o 
   4  -1   8      635.39      685.28     20.17 o 
   5  -1   8     1539.70     1527.02     51.17 o 
   6  -1   8        3.64       -0.85      9.00 o 
   7  -1   8     1385.06     1598.32     62.49 o 
   8  -1   8        3.82        1.52     12.17 o 
   9  -1   8       97.38       57.30     21.77 o 
  10  -1   8       15.53        3.86     29.66 o 
  11  -1   8      368.62      382.36    195.46 o 
 -12   0   8      168.93      141.36     30.85 o 
 -11   0   8      222.69      206.42     29.24 o 
 -10   0   8       53.41       45.78     16.33 o 
  -9   0   8      141.69      169.62     18.47 o 
  -8   0   8     1007.21      913.31     38.87 o 
  -7   0   8      601.31      569.46     22.98 o 
  -6   0   8      400.72      439.42     15.58 o 
  -5   0   8     5140.09     5006.73    129.86 o 
  -4   0   8     1610.04     1568.37     35.78 o 
  -3   0   8     9959.34    10052.52    214.76 o 
  -2   0   8      112.28       85.81      4.34 o 
  -1   0   8     3813.59     3880.82     91.87 o 
   0   0   8       10.58       19.98      3.47 o 
   1   0   8      784.67      612.73     18.52 o 
   2   0   8     3035.95     3030.25     95.85 o 
   3   0   8      186.26      235.34     12.86 o 
   4   0   8      514.77      488.12     16.82 o 
   5   0   8      734.45      731.45     23.74 o 
   6   0   8     4153.03     4581.70    144.74 o 
   7   0   8      365.12      417.79     23.29 o 
   8   0   8      492.61      582.58     29.69 o 
   9   0   8      213.00      177.23     35.16 o 
  10   0   8      140.37       86.44     54.31 o 
  11   0   8       72.42        8.23     50.20 o 
 -13   1   8      175.09      166.57     88.47 o 
 -12   1   8      531.72      534.79     67.15 o 
 -11   1   8       38.11       36.11     21.14 o 
 -10   1   8     1826.78     2124.92    110.37 o 
  -9   1   8       12.51       -1.74     13.72 o 
  -8   1   8        9.81        6.84      9.72 o 
  -7   1   8      987.47      930.00     28.86 o 
  -6   1   8      637.37      679.72     20.04 o 
  -5   1   8     3400.93     3491.59     85.35 o 
  -4   1   8     3052.47     3483.05     77.57 o 
  -3   1   8     1499.45     1464.69     31.58 o 
  -2   1   8     3639.46     3777.32     75.33 o 
  -1   1   8       55.73       31.55      3.08 o 
   0   1   8     7478.10     7762.48    187.40 o 
   1   1   8       70.38       92.07      4.92 o 
   2   1   8      709.44      691.09     23.43 o 
   3   1   8      804.06      806.93     27.75 o 
   4   1   8       10.14       12.31      5.35 o 
   5   1   8     1395.06     1365.35     40.16 o 
   6   1   8       24.48       35.21      9.72 o 
   7   1   8      406.46      380.71     21.96 o 
   8   1   8      486.85      496.11     24.88 o 
   9   1   8      932.43      805.43    136.20 o 
  10   1   8        9.36      -13.69     21.05 o 
  11   1   8       30.36       -5.76     47.73 o 
 -13   2   8      373.39      486.55     64.19 o 
 -12   2   8     1492.78     1111.82     92.17 o 
 -11   2   8     1775.25     1811.52    230.84 o 
 -10   2   8     1103.31     1045.04    106.57 o 
  -9   2   8     1372.87     1469.61     78.23 o 
  -8   2   8     1053.73     1063.24     55.14 o 
  -7   2   8      531.69      540.98     20.70 o 
  -6   2   8       32.66       47.33      7.33 o 
  -5   2   8      181.02      154.14      7.57 o 
  -4   2   8     9601.99    10587.72    226.10 o 
  -3   2   8      124.48      171.47      5.92 o 
  -2   2   8      722.78      477.76     12.05 o 
  -1   2   8       37.40       28.31      3.00 o 
   0   2   8      331.94      265.63     11.20 o 
   1   2   8      423.54      338.48     32.73 o 
   2   2   8     1743.03     1549.77     56.13 o 
   3   2   8      198.18      178.03      8.70 o 
   4   2   8       11.94        3.64      4.84 o 
   5   2   8        4.94        4.22      5.87 o 
   6   2   8      384.98      390.36     20.49 o 
   7   2   8     1695.39     2008.69     94.51 o 
   8   2   8      189.02      239.40     20.43 o 
   9   2   8       72.61      105.16     30.88 o 
  10   2   8       30.62       16.95     20.81 o 
 -13   3   8       24.83       29.63     44.44 o 
 -12   3   8      572.84      514.36     72.42 o 
 -11   3   8       71.86       74.01     31.71 o 
 -10   3   8     1322.95     1448.06    171.59 o 
  -9   3   8     2294.98     2649.17    164.98 o 
  -8   3   8     2468.91     2566.81    125.20 o 
  -7   3   8      444.47      479.37     19.73 o 
  -6   3   8      279.99      302.07     13.46 o 
  -5   3   8       19.62       17.74      4.80 o 
  -4   3   8      361.42      488.92     15.29 o 
  -3   3   8     2996.76     3134.45     69.78 o 
  -2   3   8     1087.48     1110.54     31.42 o 
  -1   3   8     7577.84     6375.27    194.07 o 
   0   3   8       89.93       89.51     12.34 o 
   1   3   8     8501.61     7678.32    497.90 o 
   2   3   8      216.95      153.07     21.40 o 
   3   3   8      311.46      301.21     11.47 o 
   4   3   8       42.95       51.62      5.82 o 
   5   3   8      107.35      135.68     10.69 o 
   6   3   8      178.96      208.28     14.17 o 
   7   3   8      194.32      234.21     19.98 o 
   8   3   8       92.53       72.72     23.42 o 
   9   3   8      158.38      138.33     64.42 o 
 -13   4   8        2.14       18.93     50.20 o 
 -12   4   8      296.50      222.20     57.61 o 
 -11   4   8       16.03       41.97     43.62 o 
 -10   4   8      902.41      950.52    188.05 o 
  -9   4   8     1599.14     1766.34    149.11 o 
  -8   4   8      956.32      998.37     58.55 o 
  -7   4   8      746.48      776.59     27.61 o 
  -6   4   8     1408.58     1440.76     45.16 o 
  -5   4   8       48.39       47.56      5.51 o 
  -4   4   8      222.81      285.02     15.79 o 
  -3   4   8       43.35       49.66      4.71 o 
  -2   4   8     3886.51     4035.25    132.58 o 
  -1   4   8       76.44       94.57      9.60 o 
   0   4   8     2345.98     2232.72    107.81 o 
   1   4   8        6.89       13.76     10.17 o 
   3   4   8      598.39      502.60     19.75 o 
   4   4   8      304.17      282.31     14.17 o 
   5   4   8       24.71       19.68      7.84 o 
   6   4   8      274.20      281.48     16.99 o 
   7   4   8      402.63      428.54     27.74 o 
   8   4   8       90.82       97.48     21.98 o 
   9   4   8     1502.72     2110.82    119.23 o 
  10   4   8        2.04       -3.29     38.68 o 
 -13   5   8      392.96      372.81     71.60 o 
 -12   5   8       66.41       36.21     47.73 o 
 -11   5   8      162.87      138.26     48.56 o 
 -10   5   8      312.11      247.71     51.85 o 
  -9   5   8       34.42       36.99     24.73 o 
  -8   5   8       98.73      109.37     20.40 o 
  -7   5   8     1316.25     1536.79     57.39 o 
  -6   5   8     1593.78     1843.72     69.51 o 
  -5   5   8     4785.34     5383.65    150.68 o 
  -4   5   8      259.24      287.35     10.93 o 
  -3   5   8     3190.67     3097.26     98.70 o 
  -2   5   8      214.95      209.54      9.38 o 
  -1   5   8      948.12      902.72     43.70 o 
   0   5   8       32.24       61.91     13.99 o 
   1   5   8     1595.76     1253.20     63.94 o 
   2   5   8     2266.83     2091.82    102.61 o 
   3   5   8     3331.67     3082.01    117.35 o 
   4   5   8      789.07      794.17     33.78 o 
   5   5   8     1733.84     1789.53     64.36 o 
   6   5   8     1824.91     1875.82     68.47 o 
   7   5   8       21.21       10.05     11.51 o 
   8   5   8       74.51       88.68     19.06 o 
   9   5   8       34.66       56.43     26.27 o 
 -13   6   8      117.18      113.57     57.61 o 
 -12   6   8       85.77       34.56     50.20 o 
 -11   6   8       14.13       15.64     44.44 o 
 -10   6   8       26.72       24.69     38.68 o 
  -9   6   8      443.50      534.11     68.31 o 
  -8   6   8     1379.54     1422.55     86.79 o 
  -7   6   8     2624.98     3031.19    115.56 o 
  -6   6   8     1368.71     1451.82     49.26 o 
  -5   6   8      818.46      956.31     28.79 o 
  -4   6   8      914.11      850.73     24.72 o 
  -3   6   8      113.21      113.77      6.75 o 
  -2   6   8      455.67      365.09     12.78 o 
  -1   6   8        5.83       14.80      7.54 o 
   0   6   8        3.18       22.22     18.11 o 
   1   6   8      485.57      485.93     31.10 o 
   2   6   8     1251.74     1149.72     60.45 o 
   3   6   8     1369.09     1286.34     51.10 o 
   4   6   8       19.82        4.93      5.74 o 
   5   6   8      789.55      746.10     30.30 o 
   6   6   8       52.23       47.77     10.20 o 
   7   6   8      192.72      197.76     18.69 o 
   8   6   8        3.50       -7.57     13.61 o 
   9   6   8        1.71        9.55     16.48 o 
 -12   7   8      154.33      126.74     55.96 o 
 -11   7   8      358.48      303.68     59.25 o 
 -10   7   8      146.73      199.98     48.56 o 
  -9   7   8       30.38       -9.88     33.74 o 
  -8   7   8      342.47      360.24     31.04 o 
  -7   7   8     1152.65     1364.40     48.72 o 
  -6   7   8      158.75      177.52     13.85 o 
  -5   7   8     5907.42     5975.63    193.18 o 
  -4   7   8     1840.09     1728.65     54.39 o 
  -3   7   8      435.96      396.15     17.09 o 
  -2   7   8      188.37      170.77      7.63 o 
  -1   7   8       30.93       26.51      9.19 o 
   0   7   8      699.62      636.64     39.56 o 
   1   7   8      166.99      147.20     14.34 o 
   2   7   8      353.57      323.01     19.37 o 
   3   7   8       29.17       27.97      6.38 o 
   4   7   8      402.69      394.90     18.30 o 
   5   7   8      607.55      538.59     23.90 o 
   6   7   8     1016.91     1122.24     43.62 o 
   7   7   8        1.01        2.30     12.47 o 
   8   7   8      384.41      514.67     39.33 o 
   9   7   8       46.74       35.73     33.74 o 
 -12   8   8     1643.55     1734.00    170.35 o 
 -11   8   8      267.30      299.56     60.90 o 
 -10   8   8      930.88      948.89    104.52 o 
  -9   8   8      938.19     1137.35    114.39 o 
  -8   8   8     1230.61     1407.71     65.80 o 
  -7   8   8       69.11       69.70     13.05 o 
  -6   8   8      804.66      867.58     33.50 o 
  -5   8   8    10987.50    10943.38    306.67 o 
  -4   8   8      414.39      363.22     19.62 o 
  -3   8   8     4148.63     4030.31    115.64 o 
  -2   8   8       13.20       11.35      5.24 o 
  -1   8   8      561.03      520.33     21.64 o 
   0   8   8      275.88      277.68     22.34 o 
   1   8   8       53.61       71.60     11.04 o 
   2   8   8       19.59       15.21      7.39 o 
   3   8   8     1542.30     1482.06     40.08 o 
   4   8   8      652.28      628.70     22.45 o 
   5   8   8      844.98      798.39     32.23 o 
   6   8   8      592.86      571.02     26.53 o 
   7   8   8       63.14       47.99     20.69 o 
   8   8   8       13.22       11.57     14.58 o 
 -12   9   8        6.30      -22.22     47.73 o 
 -11   9   8     1972.64     2178.40    204.10 o 
 -10   9   8     1050.80     1115.13    116.86 o 
  -9   9   8     2558.95     3043.50    186.62 o 
  -8   9   8      882.05     1034.29     52.65 o 
  -7   9   8      249.09      260.93     19.02 o 
  -6   9   8      709.04      689.48     28.45 o 
  -5   9   8      973.11      929.92     30.62 o 
  -4   9   8     9085.03     8758.70    263.90 o 
  -3   9   8      118.17       89.78      9.16 o 
  -2   9   8     2500.36     2306.47     84.98 o 
  -1   9   8      192.57      190.49     11.78 o 
   0   9   8       21.28       33.22      7.47 o 
   1   9   8       57.06       50.43     11.00 o 
   2   9   8        1.60        9.11      5.92 o 
   3   9   8      997.83      884.80     29.22 o 
   4   9   8      284.89      304.47     13.69 o 
   5   9   8       55.17       51.52      8.68 o 
   6   9   8      468.09      473.95     28.69 o 
   7   9   8      500.18      637.83     36.69 o 
   8   9   8       24.39       50.37     34.15 o 
 -12  10   8     2369.47     2499.36    233.72 o 
 -11  10   8     2253.34     2542.27    164.10 o 
 -10  10   8     1542.92     1666.35    116.32 o 
  -9  10   8     1839.75     2174.81    140.79 o 
  -8  10   8      100.45      106.62     20.94 o 
  -7  10   8       92.79       97.98     14.39 o 
  -6  10   8      162.34      162.45     14.94 o 
  -5  10   8       47.76       45.16      9.00 o 
  -4  10   8      141.87      136.57     11.66 o 
  -3  10   8     6646.01     6220.62    222.91 o 
  -2  10   8      470.60      412.83     21.11 o 
  -1  10   8     5752.52     5395.75    218.61 o 
   0  10   8     1060.91      941.88     45.02 o 
   1  10   8       71.25       77.74      8.39 o 
   2  10   8     1192.39     1076.97     62.60 o 
   3  10   8       35.49       42.48      7.42 o 
   4  10   8        4.03        6.30      7.57 o 
   5  10   8      124.01      125.84     11.91 o 
   6  10   8     1124.51     1140.66     56.07 o 
   7  10   8       19.51       23.85     13.51 o 
 -11  11   8      169.32      236.09     46.84 o 
 -10  11   8      484.54      583.30     60.65 o 
  -9  11   8      416.85      554.00     55.87 o 
  -8  11   8     2049.53     2311.11    117.08 o 
  -7  11   8      928.56     1031.26     39.94 o 
  -6  11   8     1588.47     1592.14     54.85 o 
  -5  11   8      131.03      123.71     18.59 o 
  -4  11   8      170.59      160.24     14.13 o 
  -3  11   8      612.23      592.82     28.09 o 
  -2  11   8     2420.75     2298.05     85.82 o 
  -1  11   8      466.15      436.63     23.89 o 
   0  11   8      300.48      286.40     16.99 o 
   1  11   8     1629.93     1478.81     92.06 o 
   2  11   8      386.71      406.44     35.72 o 
   3  11   8     1125.28      984.33     38.91 o 
   4  11   8        1.09        6.30      9.89 o 
   5  11   8      471.86      440.12     25.84 o 
   6  11   8      444.81      430.17     26.80 o 
 -11  12   8     1120.45     1342.26    139.91 o 
 -10  12   8      426.83      507.31     82.30 o 
  -9  12   8     1591.53     1642.07    111.97 o 
  -8  12   8     1007.84      972.09     59.25 o 
  -7  12   8     1311.49     1357.00     54.03 o 
  -6  12   8     1326.68     1299.92     73.70 o 
  -5  12   8      531.74      553.72     38.18 o 
  -4  12   8        8.17       11.81     15.33 o 
  -3  12   8        7.25        9.86     10.11 o 
  -2  12   8       13.39        0.84     10.24 o 
  -1  12   8     6518.04     5764.75    235.69 o 
   0  12   8     1414.60     1321.69    113.28 o 
   1  12   8     3290.10     2945.58    178.81 o 
   2  12   8     1583.89     1405.83     75.99 o 
   3  12   8        6.43       15.25     10.87 o 
   4  12   8      231.89      216.70     21.54 o 
   5  12   8        1.32        0.31     14.42 o 
 -10  13   8       85.64      134.90     41.11 o 
  -9  13   8      243.14      271.86     43.09 o 
  -8  13   8      667.93      726.92     49.88 o 
  -7  13   8       36.08       49.65     20.92 o 
  -6  13   8      681.65      718.79     38.03 o 
  -5  13   8       57.26       54.16     18.66 o 
  -4  13   8       88.33      105.46     19.83 o 
  -3  13   8       80.13       84.91     18.00 o 
  -2  13   8       50.63       27.73     12.10 o 
  -1  13   8      379.20      326.88     22.38 o 
   0  13   8      161.08      149.04     14.76 o 
   1  13   8       49.08       54.66     12.23 o 
   2  13   8       33.63       55.04     12.78 o 
   3  13   8     1119.67     1080.37     98.34 o 
   4  13   8      102.05      117.34     19.68 o 
  -9  14   8      368.63      443.25     52.34 o 
  -8  14   8      300.38      342.83     48.02 o 
  -7  14   8      606.55      634.64     38.52 o 
  -6  14   8      400.11      429.70     33.99 o 
  -5  14   8     1224.46     1219.89     62.60 o 
  -4  14   8      803.52      799.25     46.39 o 
  -3  14   8      187.73      178.91     24.60 o 
  -2  14   8       18.45       19.64     17.34 o 
  -1  14   8       38.22       50.10     13.84 o 
   0  14   8      440.56      467.56     30.62 o 
   1  14   8       89.70      103.14     14.70 o 
   2  14   8     1012.96      956.62    117.27 o 
   3  14   8        2.60        9.43     17.10 o 
  -8  15   8     1440.09     1557.01     86.46 o 
  -7  15   8      365.71      366.69     36.28 o 
  -6  15   8      438.79      457.20     47.56 o 
  -5  15   8     1092.24     1102.68     59.68 o 
  -4  15   8      574.47      620.71     41.19 o 
  -3  15   8       44.03       42.19     21.51 o 
  -2  15   8      134.28      140.51     23.67 o 
  -1  15   8      701.19      578.29     73.66 o 
   0  15   8        9.18        6.01     17.10 o 
   1  15   8      686.33      593.09     90.12 o 
   2  15   8      145.63      146.94     37.45 o 
  -7  16   8      407.02      419.71     68.31 o 
  -6  16   8      288.30      304.46     42.49 o 
  -5  16   8      820.27      885.21     53.03 o 
  -4  16   8     1930.03     2049.67    144.43 o 
  -3  16   8       13.08       17.28     22.11 o 
  -2  16   8      730.85      664.83     49.99 o 
  -1  16   8       86.06       80.05     22.26 o 
   0  16   8       53.87       66.48     27.57 o 
  -1 -16   9      603.92      596.68     46.35 o 
   0 -16   9      164.83      161.46     28.00 o 
   1 -16   9     1264.50     1174.96     70.46 o 
   2 -16   9      492.32      525.06     78.18 o 
   3 -16   9      383.46      407.37     70.78 o 
   4 -16   9       21.73        2.47     44.44 o 
   5 -16   9       41.83       43.62     50.20 o 
  -3 -15   9       39.79       68.21     23.42 o 
  -2 -15   9      527.66      514.64     41.56 o 
  -1 -15   9       46.32        4.11     19.75 o 
   0 -15   9      508.19      596.23     44.98 o 
   1 -15   9        5.85       17.28     34.56 o 
   2 -15   9     1560.51     1641.83    162.95 o 
   3 -15   9      273.55      271.58     57.61 o 
   4 -15   9       45.45       51.85     46.09 o 
   5 -15   9       31.72      -19.75     43.62 o 
   6 -15   9        9.90       13.17     41.97 o 
  -5 -14   9      375.40      441.60     38.36 o 
  -4 -14   9       18.06       11.46     20.19 o 
  -3 -14   9      494.12      583.15     43.82 o 
  -2 -14   9       11.33        6.60     19.64 o 
  -1 -14   9        8.14       -4.57     18.42 o 
   0 -14   9       19.69       26.25     20.06 o 
   1 -14   9      879.14      860.00     97.93 o 
   2 -14   9      197.83      231.03     37.17 o 
   3 -14   9     1181.98     1372.47     97.76 o 
   4 -14   9      496.72      585.51    139.49 o 
   5 -14   9      253.66      259.97     43.00 o 
   6 -14   9      168.17      240.74     57.61 o 
   7 -14   9       50.47       85.24     39.54 o 
   8 -14   9       89.36       91.35     66.66 o 
  -6 -13   9       89.06      120.34     24.81 o 
  -5 -13   9      361.35      396.35     34.56 o 
  -4 -13   9     2390.75     2660.56    134.54 o 
  -3 -13   9       96.62       87.20     21.62 o 
  -2 -13   9       30.83       44.32     19.03 o 
  -1 -13   9       62.39       62.85     19.48 o 
   0 -13   9      772.33      797.72     67.32 o 
   1 -13   9      534.12      561.82     54.13 o 
   2 -13   9     3157.63     3414.11    379.39 o 
   3 -13   9     1288.99     1258.11    129.62 o 
   4 -13   9      991.18     1111.66     83.70 o 
   5 -13   9      720.82      709.11     65.84 o 
   6 -13   9       25.26       49.71     34.39 o 
   7 -13   9      335.13      426.71     53.20 o 
   8 -13   9       45.15       70.78     63.37 o 
  -7 -12   9       54.35      106.70     24.30 o 
  -6 -12   9       38.96       53.33     20.54 o 
  -5 -12   9      662.58      774.08     61.31 o 
  -4 -12   9        3.77       37.59     18.27 o 
  -3 -12   9      311.58      367.71     31.82 o 
  -2 -12   9        1.13       -8.63     15.39 o 
  -1 -12   9     1981.12     2069.08     93.00 o 
   0 -12   9      631.92      708.49    113.98 o 
   1 -12   9      297.90      318.74     78.59 o 
   2 -12   9      325.73      334.72     44.85 o 
   3 -12   9     2122.24     2325.33    249.77 o 
   4 -12   9      602.47      767.31     62.84 o 
   5 -12   9        8.04      -21.66     27.88 o 
   6 -12   9     1278.87     1282.70     95.39 o 
   7 -12   9      141.19      112.80     34.32 o 
   8 -12   9      508.86      565.38     92.17 o 
   9 -12   9      147.87      193.40     73.24 o 
  -8 -11   9       31.62       62.48     22.92 o 
  -7 -11   9       43.93       94.14     22.14 o 
  -6 -11   9       11.15       17.75     17.40 o 
  -5 -11   9       15.08       22.92     16.57 o 
  -4 -11   9      501.79      493.61     32.64 o 
  -3 -11   9      112.74      127.68     18.80 o 
  -2 -11   9      697.64      779.83     42.84 o 
  -1 -11   9     1624.41     1711.65     91.91 o 
   0 -11   9      256.33      311.41     67.48 o 
   1 -11   9      847.29      882.31    128.38 o 
   2 -11   9       16.13       18.46     24.81 o 
   3 -11   9      940.43      975.73     72.15 o 
   4 -11   9     1022.71      977.45    112.75 o 
   5 -11   9      881.43      930.38     97.52 o 
   6 -11   9      444.23      455.64     50.03 o 
   7 -11   9     3367.93     3469.71    542.34 o 
   8 -11   9       25.61      -24.69     55.96 o 
   9 -11   9      907.63      536.58     95.46 o 
  -8 -10   9       22.93       60.46     21.90 o 
  -7 -10   9       92.62      109.34     21.90 o 
  -6 -10   9      377.66      490.91     36.23 o 
  -5 -10   9       52.36       52.53     15.75 o 
  -4 -10   9      612.93      609.70     35.02 o 
  -3 -10   9       92.83       73.53     15.41 o 
  -2 -10   9      259.63      266.98     21.87 o 
  -1 -10   9     1290.43     1206.19     55.68 o 
   0 -10   9      217.61      200.65     19.62 o 
   1 -10   9     2578.90     2372.25    144.68 o 
   2 -10   9     1581.87     1663.73    139.98 o 
   3 -10   9       16.18        0.68     22.99 o 
   4 -10   9     1247.09     1377.26     95.11 o 
   5 -10   9      674.46      506.13     68.31 o 
   6 -10   9      489.97      292.15     57.61 o 
   7 -10   9       83.84       94.88     30.90 o 
   8 -10   9     1224.32      791.70    106.16 o 
   9 -10   9      510.04      334.63     72.42 o 
  10 -10   9      263.51      151.43     79.01 o 
  -9  -9   9        2.14       35.82     21.30 o 
  -8  -9   9      478.49      586.77     58.43 o 
  -7  -9   9       69.97       64.60     19.03 o 
  -6  -9   9      151.03      182.60     20.21 o 
  -5  -9   9        7.54        5.81     13.01 o 
  -4  -9   9     1230.63     1199.79     46.60 o 
  -3  -9   9     2981.02     2638.33     92.12 o 
  -2  -9   9      322.46      302.68     20.51 o 
  -1  -9   9     2485.87     2329.97    141.23 o 
   0  -9   9      699.97      610.43     45.03 o 
   1  -9   9     1904.77     1853.30    114.48 o 
   2  -9   9       29.69       42.92     14.35 o 
   3  -9   9      484.74      492.32     43.36 o 
   4  -9   9     1216.12     1083.04    102.42 o 
   5  -9   9        8.28        1.34     23.27 o 
   6  -9   9      781.96      379.39     65.84 o 
   7  -9   9      850.04      546.45     81.47 o 
   8  -9   9      704.24      502.66    111.92 o 
   9  -9   9     1342.43      832.85    114.39 o 
  10  -9   9      922.01      395.03     91.35 o 
 -10  -8   9      121.08      209.98     29.53 o 
  -9  -8   9      378.59      472.30     38.67 o 
  -8  -8   9     1345.59     1394.46     77.02 o 
  -7  -8   9      104.60      133.92     18.88 o 
  -6  -8   9      298.31      267.06     22.06 o 
  -5  -8   9      472.70      436.95     22.90 o 
  -4  -8   9       27.75       25.42      8.91 o 
  -3  -8   9       78.53       77.77      9.70 o 
  -2  -8   9     1242.23     1253.75     64.96 o 
  -1  -8   9      534.34      484.54     48.53 o 
   0  -8   9     2159.59     1955.25    118.82 o 
   1  -8   9        0.47       -1.54     11.26 o 
   2  -8   9     3017.10     3123.67    185.68 o 
   3  -8   9       57.11       46.74     13.88 o 
   4  -8   9      103.08      108.46     16.39 o 
   5  -8   9       52.64       57.47     16.23 o 
   6  -8   9     1597.68     1204.08    237.02 o 
   7  -8   9        9.89       -6.31     21.80 o 
   8  -8   9      424.34      419.49     99.99 o 
   9  -8   9      512.39      251.01     70.78 o 
  10  -8   9      292.94      168.71     75.71 o 
 -10  -7   9      178.44      222.33     27.68 o 
  -9  -7   9      179.63      185.17     42.79 o 
  -8  -7   9     1243.16     1204.42    110.08 o 
  -7  -7   9     1040.00     1016.65     86.19 o 
  -6  -7   9      627.48      626.02     38.08 o 
  -5  -7   9     3146.47     2892.33     92.21 o 
  -4  -7   9       26.90       25.03      7.78 o 
  -3  -7   9      645.09      618.16     24.34 o 
  -2  -7   9      116.11      109.65      9.57 o 
  -1  -7   9     2891.95     2533.22    121.69 o 
   0  -7   9       90.12       88.56     11.67 o 
   1  -7   9     4898.90     5139.58    187.13 o 
   2  -7   9     1824.98     1691.04     78.52 o 
   3  -7   9     1313.96     1278.81     57.34 o 
   4  -7   9      231.09      233.04     19.73 o 
   5  -7   9       46.54       37.10     14.37 o 
   6  -7   9      373.76      405.13     33.60 o 
   7  -7   9      466.20      434.77     74.89 o 
   8  -7   9      292.10      257.28     60.49 o 
   9  -7   9       14.61      -39.50     48.56 o 
  10  -7   9      622.72      288.04     79.01 o 
  11  -7   9        1.37        4.11     67.48 o 
 -11  -6   9      135.13      149.14     28.16 o 
 -10  -6   9      492.18      699.52     83.94 o 
  -9  -6   9      756.03      816.38     67.31 o 
  -8  -6   9     2562.25     2436.52    179.94 o 
  -7  -6   9       61.75       60.26     14.28 o 
  -6  -6   9     2516.07     2416.86     91.93 o 
  -5  -6   9     1518.28     1454.04     48.70 o 
  -4  -6   9     1070.46     1000.23     34.96 o 
  -3  -6   9       11.26       17.88      7.11 o 
  -2  -6   9      237.93      268.75     15.09 o 
  -1  -6   9       17.48       21.48      6.09 o 
   0  -6   9     1627.03     1367.00     40.98 o 
   1  -6   9     3226.31     3004.53     86.67 o 
   2  -6   9     5894.72     5712.37    152.56 o 
   3  -6   9     6822.15     6668.10    190.43 o 
   4  -6   9     1462.94     1434.66     44.08 o 
   5  -6   9      788.15      682.58     29.65 o 
   6  -6   9       56.14       42.40     14.97 o 
   7  -6   9      106.47       83.41     17.67 o 
   8  -6   9       42.44       35.21     24.69 o 
   9  -6   9      269.12       82.30     55.96 o 
  10  -6   9       42.09        6.58     57.61 o 
  11  -6   9      629.53      222.20     79.01 o 
 -11  -5   9       20.16       46.91     39.50 o 
 -10  -5   9       73.27       88.46     19.76 o 
  -9  -5   9        4.14       16.67     23.52 o 
  -8  -5   9      147.44      159.68     18.41 o 
  -7  -5   9       70.78       82.53     14.38 o 
  -6  -5   9       37.84       22.86      9.10 o 
  -5  -5   9     1284.88     1109.52     38.36 o 
  -4  -5   9      382.23      327.20     20.24 o 
  -3  -5   9      632.59      535.39     18.43 o 
  -2  -5   9      410.20      366.70     12.37 o 
  -1  -5   9      331.08      309.67     15.30 o 
   0  -5   9       24.85       19.28      5.93 o 
   1  -5   9        8.96        4.13      5.65 o 
   2  -5   9     1639.45     1719.83     48.16 o 
   3  -5   9     1613.31     1566.39     46.90 o 
   4  -5   9     1161.42      998.49     31.98 o 
   5  -5   9      249.59      280.97     14.37 o 
   6  -5   9     1028.53     1026.13     44.10 o 
   7  -5   9       34.34       48.08     13.36 o 
   8  -5   9      165.69      167.82     61.31 o 
   9  -5   9        8.83      -17.28     45.26 o 
  10  -5   9      203.57       81.47     60.08 o 
  11  -5   9       17.17      -50.20     56.78 o 
 -11  -4   9       10.99       15.89     21.62 o 
 -10  -4   9       31.76       64.58     28.07 o 
  -9  -4   9       47.70       43.05     15.28 o 
  -8  -4   9      483.55      464.39     28.52 o 
  -7  -4   9      813.67      711.44     36.66 o 
  -6  -4   9     1869.31     1644.13     80.34 o 
  -5  -4   9      519.10      443.05     29.84 o 
  -4  -4   9     2227.78     2053.44     57.79 o 
  -3  -4   9       12.17        4.22      4.62 o 
  -2  -4   9      977.95      879.39     24.49 o 
  -1  -4   9      381.70      439.09     14.22 o 
   0  -4   9      209.04      234.48      9.26 o 
   1  -4   9      971.29      791.60     24.61 o 
   2  -4   9      825.22      895.85     28.07 o 
   3  -4   9     3196.81     2951.51     78.11 o 
   4  -4   9      471.82      502.29     20.80 o 
   5  -4   9     3347.30     3449.67    120.10 o 
   6  -4   9     1034.87     1091.45     52.44 o 
   7  -4   9     2676.26     2613.59    112.98 o 
   8  -4   9      331.88      124.95     53.49 o 
   9  -4   9      127.10       75.71     49.38 o 
  10  -4   9       20.83       -6.58     50.20 o 
  11  -4   9      172.73       41.97     64.19 o 
 -12  -3   9        1.13        9.05     40.33 o 
 -11  -3   9      422.42      464.48     59.28 o 
 -10  -3   9       15.52       17.64     17.36 o 
  -9  -3   9      283.30      250.30     22.20 o 
  -8  -3   9     1165.93     1071.86     58.86 o 
  -7  -3   9        9.19       11.56      8.94 o 
  -6  -3   9     1610.21     1421.62     56.33 o 
  -5  -3   9       40.72       21.53      6.81 o 
  -4  -3   9     2935.51     2782.98     74.45 o 
  -3  -3   9      134.45      105.88      6.38 o 
  -2  -3   9     1276.25     1172.00     28.76 o 
  -1  -3   9       86.05      155.46      9.25 o 
   0  -3   9       83.58      102.46      6.75 o 
   1  -3   9      324.70      261.25      9.16 o 
   2  -3   9       76.68       70.45      5.57 o 
   3  -3   9     2224.59     2282.16     57.63 o 
   4  -3   9     3241.12     3212.60     89.55 o 
   5  -3   9      215.84      234.49     17.44 o 
   6  -3   9      836.94      807.68     31.38 o 
   7  -3   9       75.36       85.23     11.03 o 
   8  -3   9      265.52      332.73     45.26 o 
   9  -3   9      145.57       19.75     42.79 o 
  10  -3   9      310.49      112.75     55.14 o 
  11  -3   9       73.37       55.96     63.37 o 
 -12  -2   9      663.44      483.08     78.18 o 
 -11  -2   9       62.72       71.57     29.76 o 
 -10  -2   9       33.36       34.28     16.85 o 
  -9  -2   9        8.74        1.67     13.86 o 
  -8  -2   9      502.84      533.20     31.22 o 
  -7  -2   9      375.18      336.91     18.51 o 
  -6  -2   9       72.69       62.47      9.02 o 
  -5  -2   9     2137.41     1943.64     56.28 o 
  -4  -2   9     1444.87     1195.11     32.38 o 
  -3  -2   9     6473.29     5985.39    140.86 o 
  -2  -2   9     1703.36     1753.57     37.73 o 
  -1  -2   9     4506.62     4203.46     93.25 o 
   0  -2   9       15.89       14.26      4.13 o 
   1  -2   9      319.01      350.17     16.34 o 
   2  -2   9      461.07      376.00     12.52 o 
   3  -2   9      115.67      103.88      9.12 o 
   4  -2   9     6065.74     6437.17    160.53 o 
   5  -2   9      808.44      823.16     25.81 o 
   6  -2   9      462.29      468.19     18.14 o 
   7  -2   9     1534.91     1584.85     56.31 o 
   8  -2   9     1140.57     1246.87     53.61 o 
   9  -2   9      332.30      336.37     36.87 o 
  10  -2   9       90.74      117.01     66.66 o 
  11  -2   9       36.76       27.98     53.49 o 
 -12  -1   9      441.57      302.03     63.37 o 
 -11  -1   9      986.34      672.37     85.59 o 
 -10  -1   9      573.91      566.38     86.41 o 
  -9  -1   9      222.76      250.06     21.29 o 
  -8  -1   9      775.18      743.83     33.54 o 
  -7  -1   9      200.11      199.71     13.82 o 
  -6  -1   9      150.82      156.34     11.66 o 
  -5  -1   9       50.17       52.37      6.26 o 
  -4  -1   9     1250.35     1107.08     29.46 o 
  -3  -1   9        4.06        7.07      3.00 o 
  -2  -1   9    12837.67    12343.68    272.06 o 
  -1  -1   9       12.30       18.55      3.69 o 
   0  -1   9    14326.48    13919.36    377.01 o 
   1  -1   9     4899.57     4669.89    106.72 o 
   2  -1   9      482.42      464.93     13.30 o 
   3  -1   9      520.60      525.01     17.69 o 
   4  -1   9      123.59      113.84      8.98 o 
   5  -1   9     5265.07     5532.48    151.41 o 
   6  -1   9      437.64      476.79     22.06 o 
   7  -1   9     1774.32     1971.69     75.04 o 
   8  -1   9      470.13      497.95     27.51 o 
   9  -1   9        8.04       27.05     21.73 o 
  10  -1   9      127.53       87.68     47.73 o 
  11  -1   9        6.45      -10.70     47.73 o 
 -12   0   9       75.52       50.92     27.17 o 
 -11   0   9      314.64      196.44     62.13 o 
 -10   0   9      226.79      249.13     43.78 o 
  -9   0   9     1654.86     1634.28    270.76 o 
  -8   0   9       48.15       52.85     11.12 o 
  -7   0   9     4631.14     4369.66    157.40 o 
  -6   0   9      100.16      108.10      8.07 o 
  -5   0   9     3814.72     3803.20     98.72 o 
  -4   0   9      424.36      489.27     17.59 o 
  -3   0   9     1741.97     1530.85     31.92 o 
  -2   0   9     1277.32     1308.34     30.08 o 
  -1   0   9       45.80       48.03      3.91 o 
   0   0   9     3334.22     3021.46     80.62 o 
   1   0   9     1355.72     1080.90     35.68 o 
   2   0   9      137.52      115.88      9.01 o 
   3   0   9     1697.35     1594.20     51.86 o 
   4   0   9        6.21        6.51      5.58 o 
   5   0   9       45.03       44.68      7.28 o 
   6   0   9      466.81      496.82     20.14 o 
   7   0   9     2595.34     2712.67    100.40 o 
   8   0   9     1893.21     2085.19     93.72 o 
   9   0   9       60.84       70.55     19.66 o 
  10   0   9      890.45      691.30     74.89 o 
 -12   1   9       34.25       21.32     25.79 o 
 -11   1   9       27.95       28.29     22.21 o 
 -10   1   9     3330.71     3755.44    231.03 o 
  -9   1   9        4.76        0.00     18.62 o 
  -8   1   9     1516.03     1475.88     82.08 o 
  -7   1   9       94.50      112.93     10.55 o 
  -6   1   9     3549.14     3618.45     94.62 o 
  -5   1   9       77.23       86.04      6.11 o 
  -4   1   9     3101.99     3366.39     71.97 o 
  -3   1   9        9.05       12.78      3.33 o 
  -2   1   9      546.85      837.36     18.83 o 
  -1   1   9      857.57      836.41     20.32 o 
   0   1   9    10435.58     9576.86    243.41 o 
   1   1   9     7048.65     6521.70    176.74 o 
   2   1   9     3484.95     3330.71    104.02 o 
   3   1   9     4933.92     5120.38    159.97 o 
   4   1   9      264.91      309.19     14.97 o 
   5   1   9       68.38       70.48      9.92 o 
   6   1   9       32.54       44.11      9.51 o 
   7   1   9     1182.48     1266.33     61.89 o 
   8   1   9      201.36      188.36     30.29 o 
   9   1   9     1408.31     1008.14     94.64 o 
  10   1   9       30.53       13.49     22.45 o 
 -13   2   9        0.95       29.63     47.73 o 
 -12   2   9      151.65      162.95     53.49 o 
 -11   2   9       55.03       52.10     23.48 o 
 -10   2   9      162.36      175.63     24.15 o 
  -9   2   9      258.35      264.32     25.77 o 
  -8   2   9      184.85      196.64     16.77 o 
  -7   2   9     5421.83     5289.25    166.16 o 
  -6   2   9      142.69      154.12     10.38 o 
  -5   2   9     4665.93     5011.54    109.80 o 
  -4   2   9      130.74      184.84      8.83 o 
  -3   2   9     2984.30     3431.20     77.24 o 
  -2   2   9     1594.36     1568.58     37.02 o 
  -1   2   9     1240.29     1394.49     33.22 o 
   0   2   9      825.07      770.69     27.22 o 
   1   2   9     2093.75     1918.71    121.34 o 
   2   2   9     3589.90     3399.46    107.50 o 
   3   2   9     2833.06     2963.56     86.93 o 
   4   2   9     3776.89     3757.47    109.94 o 
   5   2   9      779.29      863.39     33.76 o 
   6   2   9      389.68      383.22     20.58 o 
   7   2   9       97.99      111.08     30.45 o 
   8   2   9     1300.81     1476.80     87.00 o 
   9   2   9        5.54        0.76     17.44 o 
  10   2   9      168.62      128.00     99.17 o 
 -13   3   9      115.68       46.09     52.67 o 
 -12   3   9      438.47      317.67     63.37 o 
 -11   3   9        3.51        9.88     41.15 o 
 -10   3   9       43.01       32.02     24.84 o 
  -9   3   9     2608.31     2995.52    150.94 o 
  -8   3   9      338.14      369.21     26.02 o 
  -7   3   9      873.74      942.65     32.18 o 
  -6   3   9       92.66       66.86      7.73 o 
  -5   3   9        6.28        9.35      5.34 o 
  -4   3   9     4806.35     5053.96    132.99 o 
  -3   3   9      130.91      116.13      4.81 o 
  -2   3   9     1954.32     2141.96     55.56 o 
  -1   3   9     2475.18     2693.64     66.61 o 
   0   3   9        0.67        6.79      5.38 o 
   1   3   9     4508.05     4019.30    203.89 o 
   2   3   9      212.13      103.69     16.46 o 
   3   3   9     1835.71     1684.64     54.08 o 
   4   3   9       15.04       24.77      6.09 o 
   5   3   9     1034.02     1129.42     47.48 o 
   6   3   9       35.85       38.32     10.07 o 
   7   3   9      335.37      424.96     28.38 o 
   8   3   9       83.65       80.74     15.37 o 
   9   3   9      121.82      176.19     26.68 o 
  10   3   9       59.23       32.10     41.97 o 
 -13   4   9     1064.05      769.48     97.93 o 
 -12   4   9       51.72       30.45     44.44 o 
 -11   4   9      923.47      864.94     95.46 o 
 -10   4   9       21.30       13.17     39.50 o 
  -9   4   9      594.31      548.10     68.31 o 
  -8   4   9        8.74        8.63     20.34 o 
  -7   4   9      128.88      121.37     13.43 o 
  -6   4   9     5875.95     6494.73    201.84 o 
  -5   4   9      361.94      383.74     14.13 o 
  -4   4   9     2665.27     2849.53     79.75 o 
  -3   4   9       84.50       95.64      5.30 o 
  -2   4   9       14.68       26.42      3.62 o 
  -1   4   9     1547.49     1603.10     59.63 o 
   0   4   9      162.43      208.24     17.74 o 
   1   4   9      476.63      525.71     31.36 o 
   2   4   9      326.74      274.87     31.27 o 
   3   4   9        2.44        5.12      4.80 o 
   4   4   9     1705.19     1840.91     72.20 o 
   5   4   9      127.15      141.53     12.52 o 
   6   4   9     2670.18     2949.23    104.29 o 
   7   4   9        8.73        7.69     11.97 o 
   8   4   9      140.36      114.38     21.50 o 
   9   4   9       60.67       46.83     21.74 o 
 -13   5   9       59.61       36.21     50.20 o 
 -12   5   9      487.42      571.14     82.30 o 
 -11   5   9       59.53       21.40     44.44 o 
 -10   5   9        7.40      -11.52     37.03 o 
  -9   5   9      766.13      851.77     91.35 o 
  -8   5   9       42.00       24.48     17.82 o 
  -7   5   9     3846.23     4474.00    141.88 o 
  -6   5   9      435.99      470.11     22.39 o 
  -5   5   9     7891.87     8581.37    240.06 o 
  -4   5   9      612.76      554.98     20.68 o 
  -3   5   9     6561.29     6385.41    215.17 o 
  -2   5   9       13.81       12.80      3.27 o 
  -1   5   9     1038.91     1009.08     39.96 o 
   0   5   9       45.38       35.80     12.22 o 
   1   5   9     1200.67     1079.95     56.63 o 
   2   5   9     6360.25     5909.33    279.65 o 
   3   5   9     2783.45     2646.15    123.91 o 
   4   5   9     1610.55     1497.97     59.34 o 
   5   5   9      433.50      469.58     21.98 o 
   6   5   9      521.99      618.54     27.73 o 
   7   5   9      590.33      717.08     38.02 o 
   8   5   9      450.61      622.97     45.48 o 
   9   5   9        5.25        7.53     16.81 o 
 -12   6   9      352.90      300.38     64.19 o 
 -11   6   9     2949.49     3092.72    276.52 o 
 -10   6   9      871.70      952.18    102.05 o 
  -9   6   9      430.21      478.15     64.19 o 
  -8   6   9       99.84       97.34     20.33 o 
  -7   6   9     1579.51     1863.77     62.77 o 
  -6   6   9     1037.41     1194.78     45.64 o 
  -5   6   9      628.31      676.78     21.93 o 
  -4   6   9     6091.77     5894.02    176.24 o 
  -3   6   9       69.50       82.05      5.78 o 
  -2   6   9     9057.79     8864.20    266.10 o 
  -1   6   9      596.59      519.14     33.74 o 
   0   6   9     1315.26     1247.41     74.48 o 
   1   6   9      949.33      829.40     46.19 o 
   2   6   9      400.73      365.81     40.33 o 
   3   6   9      151.41      143.35     26.34 o 
   4   6   9      120.28      150.79     10.15 o 
   5   6   9     1255.71     1310.05     49.08 o 
   6   6   9      120.78      145.76     12.81 o 
   7   6   9      556.98      622.56     35.23 o 
   8   6   9       27.43       33.26     15.25 o 
   9   6   9       10.87       12.82     20.86 o 
 -12   7   9      214.28      178.58     58.43 o 
 -11   7   9      535.68      581.02     80.65 o 
 -10   7   9       94.21      140.73     46.09 o 
  -9   7   9      177.92      157.19     41.15 o 
  -8   7   9       62.22       74.71     19.10 o 
  -7   7   9      494.43      520.33     23.86 o 
  -6   7   9      154.28      147.46     13.27 o 
  -5   7   9     1555.80     1581.08     52.79 o 
  -4   7   9       53.82       57.39      6.98 o 
  -3   7   9     8085.47     7877.08    254.46 o 
  -2   7   9     1525.56     1527.61     59.84 o 
  -1   7   9     4285.85     3971.92    214.74 o 
   0   7   9     2272.72     2108.50    104.57 o 
   1   7   9     1212.75     1050.00     83.53 o 
   2   7   9       70.66       85.64     17.74 o 
   3   7   9        8.08        4.82      5.44 o 
   4   7   9     1715.77     1634.59     53.11 o 
   5   7   9      522.01      522.55     23.62 o 
   6   7   9     1646.55     1747.49     64.63 o 
   7   7   9      388.84      458.41     34.39 o 
   8   7   9     1128.98     1472.97     84.81 o 
 -12   8   9      285.70      278.16     63.37 o 
 -11   8   9      617.22      606.53     83.12 o 
 -10   8   9     1707.29     2023.68    188.46 o 
  -9   8   9      295.11      337.17     44.57 o 
  -8   8   9     1828.38     2095.78     90.97 o 
  -7   8   9       18.86        5.88     11.89 o 
  -6   8   9       39.37       35.04     11.00 o 
  -5   8   9     1224.86     1201.85     37.66 o 
  -4   8   9      629.75      584.98     24.53 o 
  -3   8   9      293.15      260.82     15.53 o 
  -2   8   9      250.79      222.70     13.36 o 
  -1   8   9      138.39      124.77     15.68 o 
   0   8   9     9812.00     8937.78    523.00 o 
   1   8   9      425.01      367.96     22.59 o 
   2   8   9     2014.90     1898.90    111.27 o 
   3   8   9        4.93        9.94      5.28 o 
   4   8   9       42.20       36.40      6.89 o 
   5   8   9       29.16       20.33      7.85 o 
   6   8   9       63.59       61.62     10.46 o 
   7   8   9      795.52      904.16     54.96 o 
   8   8   9       23.75       34.49     15.74 o 
 -12   9   9       90.03       34.56     49.38 o 
 -11   9   9     1303.98     1367.33    101.77 o 
 -10   9   9        0.60        8.37     35.13 o 
  -9   9   9     3135.63     3570.50    214.45 o 
  -8   9   9     1814.08     1932.67     85.92 o 
  -7   9   9      101.38      132.13     14.77 o 
  -6   9   9      447.00      442.83     21.62 o 
  -5   9   9      187.89      173.24     12.84 o 
  -4   9   9     2159.97     2012.12     69.26 o 
  -3   9   9      110.59      108.15     10.49 o 
  -2   9   9      718.67      583.43     25.74 o 
  -1   9   9       73.00       74.87     10.14 o 
   0   9   9      939.89      796.91     65.43 o 
   1   9   9      321.46      284.28     24.48 o 
   2   9   9      231.22      198.58     13.86 o 
   3   9   9      650.18      623.06     23.75 o 
   4   9   9      184.72      197.05     11.55 o 
   5   9   9      118.39      123.60     10.51 o 
   6   9   9        8.53       20.97     11.37 o 
   7   9   9        2.57        4.83     11.67 o 
 -11  10   9        3.37        4.08     39.25 o 
 -10  10   9     2151.07     2343.70    151.29 o 
  -9  10   9      732.57      856.20     72.05 o 
  -8  10   9      778.79      978.98     59.29 o 
  -7  10   9      682.77      698.05     37.74 o 
  -6  10   9     1070.20     1066.17     48.44 o 
  -5  10   9       81.37       73.42     11.63 o 
  -4  10   9      844.30      677.75     31.15 o 
  -3  10   9     1629.97     1401.22     54.66 o 
  -2  10   9       17.19       15.13      8.17 o 
  -1  10   9     2616.49     2260.82     82.28 o 
   0  10   9      782.35      703.73     43.59 o 
   1  10   9     4721.37     4187.39    241.97 o 
   2  10   9        4.92       16.93      7.94 o 
   3  10   9      228.28      199.54     12.94 o 
   4  10   9      725.98      693.96     26.85 o 
   5  10   9        4.55        2.93      8.77 o 
   6  10   9      119.48      132.20     15.62 o 
   7  10   9       61.53       63.78     19.20 o 
 -11  11   9        3.67       41.19     42.02 o 
 -10  11   9       47.78       13.92     34.39 o 
  -9  11   9      497.28      560.66     57.97 o 
  -8  11   9       95.55       97.96     25.04 o 
  -7  11   9     2165.54     2283.13     82.71 o 
  -6  11   9     3114.08     3198.35    177.17 o 
  -5  11   9       92.76       69.52     17.50 o 
  -4  11   9      535.35      459.27     24.62 o 
  -3  11   9      108.12      100.50     12.01 o 
  -2  11   9     2626.72     2437.15    101.87 o 
  -1  11   9      770.72      663.96     43.88 o 
   0  11   9     1985.62     1865.09    118.85 o 
   1  11   9       47.14       67.92      9.91 o 
   2  11   9     3738.71     3589.68    125.35 o 
   3  11   9        9.69        9.88      8.65 o 
   4  11   9       20.13       23.44     10.56 o 
   5  11   9        8.70       19.11     11.16 o 
   6  11   9      179.16      203.28     17.73 o 
 -10  12   9      608.60      677.49     72.42 o 
  -9  12   9       67.32       85.97     34.09 o 
  -8  12   9        0.56        2.19     23.88 o 
  -7  12   9      346.18      414.34     25.25 o 
  -6  12   9      293.66      281.31     26.76 o 
  -5  12   9     1827.12     1793.97     84.40 o 
  -4  12   9       21.47       34.14     11.55 o 
  -3  12   9     1109.51     1002.19     47.28 o 
  -2  12   9      177.91      167.04     15.17 o 
  -1  12   9      151.52      118.73     13.13 o 
   0  12   9       79.27       61.29     10.90 o 
   1  12   9     2183.86     1973.00    116.50 o 
   2  12   9     1713.53     1664.01    123.96 o 
   3  12   9      354.38      326.96     21.67 o 
   4  12   9      483.73      511.52     28.43 o 
   5  12   9       30.57       32.37     15.42 o 
 -10  13   9      194.29      234.11     43.45 o 
  -9  13   9        2.43       12.53     32.43 o 
  -8  13   9      350.77      375.25     36.85 o 
  -7  13   9        9.05        4.18     16.54 o 
  -6  13   9     2863.60     2905.72    135.35 o 
  -5  13   9       16.05       23.56     17.90 o 
  -4  13   9     3451.12     3327.90    147.34 o 
  -3  13   9        7.15        8.05     11.60 o 
  -2  13   9     2409.10     2036.86    111.11 o 
  -1  13   9       10.50        2.59     11.22 o 
   0  13   9       60.41       45.51     11.89 o 
   1  13   9       86.60       81.90     12.51 o 
   2  13   9      772.91      811.91     75.93 o 
   3  13   9      998.56      958.39     58.43 o 
   4  13   9     1044.82      948.06     77.36 o 
  -9  14   9      316.81      336.44     46.47 o 
  -8  14   9       23.24       39.34     26.30 o 
  -7  14   9        1.24       -5.48     23.42 o 
  -6  14   9       65.28       68.07     22.14 o 
  -5  14   9     2017.42     1948.56     92.16 o 
  -4  14   9       78.47       63.67     19.55 o 
  -3  14   9      828.93      851.14     54.54 o 
  -2  14   9      279.74      271.22     20.78 o 
  -1  14   9       86.42      109.47     15.33 o 
   0  14   9       74.92       84.03     13.95 o 
   1  14   9        1.64       -3.59     12.16 o 
   2  14   9       77.96       67.40     17.16 o 
   3  14   9      141.11      114.39     27.16 o 
  -8  15   9      417.99      394.20     64.19 o 
  -7  15   9      290.21      300.07     43.88 o 
  -6  15   9       43.71       34.04     22.00 o 
  -5  15   9      120.17       99.15     22.73 o 
  -4  15   9      512.07      533.02     37.93 o 
  -3  15   9      103.99      101.99     22.85 o 
  -2  15   9     1001.72      915.04     59.51 o 
  -1  15   9     1213.12     1040.18    103.28 o 
   0  15   9      536.67      428.35     67.07 o 
   1  15   9      690.06      544.81     51.85 o 
  -6  16   9      112.58       92.17     41.97 o 
  -5  16   9        0.29        5.20     20.80 o 
  -4  16   9      232.78      218.03     45.67 o 
  -3  16   9      304.85      310.74     32.57 o 
  -2  16   9      543.51      516.17     42.86 o 
  -1  16   9        9.59       -7.10     19.56 o 
  -1 -16  10       48.24       54.59     24.30 o 
   0 -16  10        8.84       14.98     23.28 o 
   1 -16  10       11.47       36.56     24.51 o 
   2 -16  10      106.49       94.64     48.56 o 
   3 -16  10      578.39      558.80     83.12 o 
   4 -16  10       24.58       26.34     48.56 o 
  -3 -15  10      866.14      912.15     58.89 o 
  -2 -15  10      268.88      324.59     33.48 o 
  -1 -15  10      236.65      244.93     30.74 o 
   0 -15  10       28.91       21.81     21.68 o 
   1 -15  10        9.58       -5.76     37.03 o 
   2 -15  10      520.54      546.45     79.01 o 
   3 -15  10      135.08      191.75     54.32 o 
   4 -15  10     1309.80     1199.07    130.85 o 
   5 -15  10        4.64       -3.11     35.19 o 
   6 -15  10      764.78      817.03     77.34 o 
  -4 -14  10      311.02      347.87     34.24 o 
  -3 -14  10      591.03      645.25     67.90 o 
  -2 -14  10      292.40      368.61     33.80 o 
  -1 -14  10       16.24       20.03     19.56 o 
   0 -14  10      162.28      203.39     27.71 o 
   1 -14  10       95.18      112.87     34.35 o 
   2 -14  10        1.91      -22.56     28.90 o 
   3 -14  10      534.17      513.99     61.31 o 
   4 -14  10       72.51       48.09     33.61 o 
   5 -14  10      978.11     1048.78    138.67 o 
   6 -14  10       16.23       -7.35     35.00 o 
   7 -14  10      526.36      703.64    102.87 o 
  -6 -13  10      514.36      544.18     43.39 o 
  -5 -13  10       81.76      126.10     24.20 o 
  -4 -13  10      607.26      747.23     49.77 o 
  -3 -13  10      370.76      433.56     36.08 o 
  -2 -13  10     1063.28     1155.39     66.68 o 
  -1 -13  10        7.78       -0.01     17.06 o 
   0 -13  10      245.03      258.94     40.10 o 
   1 -13  10       51.93       46.55     29.08 o 
   2 -13  10       63.45       74.11     29.37 o 
   3 -13  10        9.61       -1.30     27.42 o 
   4 -13  10       32.92       21.68     32.03 o 
   5 -13  10      344.36      372.83     48.28 o 
   6 -13  10      184.24      179.32     40.54 o 
   7 -13  10      132.12      241.95     70.78 o 
   8 -13  10      604.02      607.35     98.76 o 
  -7 -12  10       38.74       41.90     22.53 o 
  -6 -12  10        5.29       11.16     20.99 o 
  -5 -12  10      289.92      305.63     30.27 o 
  -4 -12  10        1.84        5.50     17.32 o 
  -3 -12  10     3092.75     3039.11    132.69 o 
  -2 -12  10      233.80      231.93     23.75 o 
  -1 -12  10     1455.64     1448.31    107.63 o 
   0 -12  10       54.11       62.04     27.84 o 
   1 -12  10     1035.94     1211.09    171.18 o 
   2 -12  10      395.00      444.36     46.13 o 
   3 -12  10        1.49        3.75     25.71 o 
   4 -12  10       46.92       43.74     28.70 o 
   5 -12  10      442.45      453.90     50.85 o 
   6 -12  10      745.34      719.05     65.72 o 
   7 -12  10      972.44     1093.73    127.56 o 
   8 -12  10       74.05       97.93     66.66 o 
  -7 -11  10       18.88        5.06     19.93 o 
  -6 -11  10      133.32      179.65     25.12 o 
  -5 -11  10      193.36      207.88     24.65 o 
  -4 -11  10      180.19      207.19     18.66 o 
  -3 -11  10        2.60       15.25     14.89 o 
  -2 -11  10     2982.06     3083.88    133.78 o 
  -1 -11  10       37.28       56.67     16.53 o 
   0 -11  10     6314.46     7626.43   1198.25 o 
   1 -11  10      654.28      720.87    128.79 o 
   2 -11  10      258.21      264.72     36.58 o 
   3 -11  10      240.63      274.01     36.57 o 
   4 -11  10      545.56      538.34     51.21 o 
   5 -11  10       61.14       55.79     29.97 o 
   6 -11  10       44.65       23.33     30.29 o 
   7 -11  10      815.88      980.16    118.51 o 
   8 -11  10      239.40      226.32     72.42 o 
   9 -11  10      915.21      805.41    185.99 o 
  -8 -10  10        6.41       24.29     20.86 o 
  -7 -10  10      923.99     1053.01     62.71 o 
  -6 -10  10       13.59       19.65     17.35 o 
  -5 -10  10     1046.87      960.79     57.70 o 
  -4 -10  10       15.64        5.11     11.78 o 
  -3 -10  10      580.94      558.69     34.33 o 
  -2 -10  10       74.23       59.33     15.29 o 
  -1 -10  10     2898.62     2929.50    202.83 o 
   0 -10  10      366.29      387.36     42.49 o 
   1 -10  10     3070.04     2989.85    262.53 o 
   2 -10  10     1565.39     1851.22    234.55 o 
   3 -10  10      113.49       99.29     28.07 o 
   4 -10  10     1474.62     1484.56    119.33 o 
   5 -10  10       75.30       96.96     30.64 o 
   6 -10  10       10.73        0.02     26.50 o 
   7 -10  10        3.00        2.47     51.85 o 
   8 -10  10     2482.98     2020.39    134.97 o 
   9 -10  10       91.03       59.07     30.69 o 
  -9  -9  10      104.02      150.92     26.34 o 
  -8  -9  10      460.71      614.54     43.69 o 
  -7  -9  10       25.23       21.12     15.96 o 
  -6  -9  10     2629.29     2643.32    113.89 o 
  -5  -9  10      100.46      118.12     17.64 o 
  -4  -9  10      630.85      635.84     29.35 o 
  -3  -9  10      254.01      216.56     16.51 o 
  -2  -9  10      116.39      131.78     12.09 o 
  -1  -9  10      267.15      232.82     20.49 o 
   0  -9  10      112.23      120.17     16.31 o 
   1  -9  10     1046.01     1030.57     68.87 o 
   2  -9  10     3574.64     3720.33    182.31 o 
   3  -9  10     1902.78     1652.00    146.77 o 
   4  -9  10      328.70      180.23     45.26 o 
   5  -9  10     1613.64     1313.00    242.78 o 
   6  -9  10        3.83       18.11     40.33 o 
   7  -9  10      430.18      318.93     35.52 o 
   8  -9  10      106.92       88.82     28.68 o 
   9  -9  10     3236.06     1908.47    196.69 o 
  10  -9  10      186.97       90.53     77.36 o 
  -9  -8  10      132.50      196.86     26.63 o 
  -8  -8  10      336.40      392.56     57.61 o 
  -7  -8  10     1849.31     1856.71    115.59 o 
  -6  -8  10      351.41      357.54     26.60 o 
  -5  -8  10     1089.00     1043.97     41.58 o 
  -4  -8  10      956.97      978.21     38.92 o 
  -3  -8  10     2949.33     3016.75     96.25 o 
  -2  -8  10      487.38      456.75     23.06 o 
  -1  -8  10       58.45       35.82     10.95 o 
   0  -8  10      737.22      728.55     63.29 o 
   1  -8  10        6.41        5.48     11.37 o 
   2  -8  10     2829.85     2852.79    153.72 o 
   3  -8  10        0.66       -3.63     12.83 o 
   4  -8  10     1640.31     1514.46     84.53 o 
   5  -8  10      199.77      183.74     20.19 o 
   6  -8  10     1876.40     1498.16    253.06 o 
   7  -8  10      135.80      127.81     26.36 o 
   8  -8  10        8.01       21.67     29.22 o 
   9  -8  10      104.98       17.28     61.72 o 
  10  -8  10      992.92      455.93     93.82 o 
 -10  -7  10       36.19       55.02     24.69 o 
  -9  -7  10        2.17       27.37     19.64 o 
  -8  -7  10       44.60       31.36     23.31 o 
  -7  -7  10      664.46      699.84     42.41 o 
  -6  -7  10       66.55       76.52     15.24 o 
  -5  -7  10     2010.37     1934.67     69.66 o 
  -4  -7  10      379.63      356.73     19.33 o 
  -3  -7  10       60.79       50.42      8.95 o 
  -2  -7  10       15.93       14.90      7.88 o 
  -1  -7  10        0.71       -4.33      8.76 o 
   0  -7  10     1631.12     1675.78     77.05 o 
   1  -7  10       19.75       22.33      9.58 o 
   2  -7  10      182.65      198.11     15.03 o 
   3  -7  10     2451.87     2201.56     86.18 o 
   4  -7  10        2.48        8.63     11.29 o 
   5  -7  10     1291.43     1320.31     55.39 o 
   6  -7  10      107.84       59.74     18.03 o 
   7  -7  10     1085.26     1027.07     74.07 o 
   8  -7  10       17.97      -11.64     21.19 o 
   9  -7  10      109.89       45.26     56.78 o 
  10  -7  10      365.53      155.54     74.07 o 
 -10  -6  10      285.81      333.98     32.27 o 
  -9  -6  10       82.96       92.25     18.49 o 
  -8  -6  10       12.67       30.65     14.96 o 
  -7  -6  10      311.18      288.42     28.60 o 
  -6  -6  10     1508.61     1464.79     77.57 o 
  -5  -6  10        5.67        5.47      7.77 o 
  -4  -6  10     3133.31     2995.12     95.53 o 
  -3  -6  10      161.86      156.20     10.62 o 
  -2  -6  10     5215.63     5035.88    146.65 o 
  -1  -6  10      554.07      546.00     21.51 o 
   0  -6  10       15.46        7.16      6.40 o 
   1  -6  10      286.13      267.77     15.55 o 
   2  -6  10     4140.54     4004.79    117.99 o 
   3  -6  10     5858.38     5530.42    155.08 o 
   4  -6  10      634.37      630.42     23.14 o 
   5  -6  10     1840.64     1792.28     71.25 o 
   6  -6  10      336.08      297.22     42.76 o 
   7  -6  10      680.57      603.68    120.15 o 
   8  -6  10     1467.01     1405.63     95.46 o 
   9  -6  10      250.49      120.98     56.78 o 
  10  -6  10        0.39       13.99     61.72 o 
 -11  -5  10      663.68      771.54    127.97 o 
 -10  -5  10      368.19      433.33     35.20 o 
  -9  -5  10     1361.15     1357.64    116.71 o 
  -8  -5  10        4.89      -11.63     13.27 o 
  -7  -5  10      307.73      322.32     22.86 o 
  -6  -5  10      342.47      310.37     17.78 o 
  -5  -5  10     3629.20     3288.69    103.74 o 
  -4  -5  10     1538.37     1483.61     48.94 o 
  -3  -5  10     5148.16     4819.52    131.07 o 
  -2  -5  10      614.32      554.80     17.40 o 
  -1  -5  10     1331.63     1209.68     39.37 o 
   0  -5  10      116.91      142.26      8.88 o 
   1  -5  10     1407.17     1371.56     41.56 o 
   2  -5  10       33.60       49.29      7.38 o 
   3  -5  10      976.61     1016.98     32.82 o 
   4  -5  10      169.03      135.11     11.15 o 
   5  -5  10      286.43      293.89     26.60 o 
   6  -5  10     1473.06     1498.67     60.32 o 
   7  -5  10      353.66      342.25     44.78 o 
   8  -5  10      344.12      161.30     53.49 o 
   9  -5  10       11.29       22.22     50.20 o 
  10  -5  10       24.95       29.63     57.61 o 
 -11  -4  10        4.90        7.80     19.33 o 
 -10  -4  10     1453.04     1523.89    122.21 o 
  -9  -4  10      462.96      495.67     45.45 o 
  -8  -4  10      977.05      938.07     86.10 o 
  -7  -4  10      773.11      734.55     37.93 o 
  -6  -4  10      910.22      783.68     31.64 o 
  -5  -4  10       59.85       69.84      9.47 o 
  -4  -4  10     1887.70     1734.57     52.73 o 
  -3  -4  10      917.91      855.20     24.43 o 
  -2  -4  10     6357.81     5872.07    146.24 o 
  -1  -4  10     3003.01     2723.70     77.47 o 
   0  -4  10     3457.17     3426.68     92.16 o 
   1  -4  10     2741.94     2551.51     73.36 o 
   2  -4  10      132.59      118.13      7.57 o 
   3  -4  10      150.41      125.42      9.64 o 
   4  -4  10      406.70      410.88     20.12 o 
   5  -4  10      370.57      335.39     18.21 o 
   6  -4  10       76.87       79.06     10.75 o 
   7  -4  10     1365.76     1480.17     67.74 o 
   8  -4  10       39.64        7.41     40.33 o 
   9  -4  10     1290.16      649.32     91.35 o 
  10  -4  10       40.49      -10.70     53.49 o 
 -11  -3  10      132.86      168.21     23.91 o 
 -10  -3  10       37.71       22.72     17.03 o 
  -9  -3  10     2430.43     2200.61    140.63 o 
  -8  -3  10        3.63        5.71     12.04 o 
  -7  -3  10     1557.45     1419.36     52.22 o 
  -6  -3  10      243.41      235.15     14.74 o 
  -5  -3  10       32.25       49.40      7.94 o 
  -4  -3  10      757.95      784.14     23.31 o 
  -3  -3  10     2200.26     2096.38     51.38 o 
  -2  -3  10     1472.04     1386.69     35.03 o 
  -1  -3  10     4111.37     3728.21     88.36 o 
   0  -3  10     2272.31     2135.75     55.19 o 
   1  -3  10    10821.52    10019.05    266.45 o 
   2  -3  10     2292.57     2113.10     49.20 o 
   3  -3  10       40.93       36.13      6.33 o 
   4  -3  10      145.51      155.74     15.82 o 
   5  -3  10      296.58      315.10     17.16 o 
   6  -3  10      209.65      196.75     13.53 o 
   7  -3  10      267.65      247.75     25.97 o 
   8  -3  10     2202.85     1011.43    111.92 o 
   9  -3  10      213.13       56.78     51.02 o 
  10  -3  10      767.56      282.28     67.48 o 
 -12  -2  10      538.81      359.64     69.13 o 
 -11  -2  10      149.12      189.55     39.91 o 
 -10  -2  10      158.20      120.97     19.55 o 
  -9  -2  10       25.11       21.00     14.11 o 
  -8  -2  10     1566.50     1544.40    107.19 o 
  -7  -2  10     1667.11     1488.15     54.09 o 
  -6  -2  10     6336.69     5491.52    187.87 o 
  -5  -2  10      685.57      574.96     17.21 o 
  -4  -2  10       41.11       34.85      4.65 o 
  -3  -2  10      125.30      149.42      6.14 o 
  -2  -2  10     1070.10     1068.51     24.41 o 
  -1  -2  10     2068.68     1842.56     41.97 o 
   0  -2  10     4011.92     3888.27    109.18 o 
   1  -2  10      412.29      335.35     11.11 o 
   2  -2  10      444.57      396.71     13.20 o 
   3  -2  10      805.94      668.52     18.96 o 
   4  -2  10      408.48      415.78     15.90 o 
   5  -2  10      226.58      244.43     16.99 o 
   6  -2  10       48.28       33.21      9.51 o 
   7  -2  10      403.49      453.14     23.34 o 
   8  -2  10       14.12       -2.73     14.51 o 
   9  -2  10      886.44      330.83     62.55 o 
  10  -2  10        3.91       53.49     53.49 o 
 -12  -1  10      632.82      337.42     68.31 o 
 -11  -1  10       79.45      105.73     31.28 o 
 -10  -1  10       96.61       90.65     18.45 o 
  -9  -1  10     1807.65     1720.51     82.36 o 
  -8  -1  10     3296.80     2993.75    231.75 o 
  -7  -1  10     2974.51     2795.20    112.87 o 
  -6  -1  10     1104.11     1037.62     41.96 o 
  -5  -1  10      525.49      495.08     15.45 o 
  -4  -1  10      480.07      469.66     13.17 o 
  -3  -1  10     1457.13     1437.79     33.33 o 
  -2  -1  10      176.92      177.86      6.59 o 
  -1  -1  10      289.23      322.55     10.29 o 
   0  -1  10       58.20       36.20      4.74 o 
   1  -1  10       65.36       83.40      5.89 o 
   2  -1  10     4037.54     3546.95     87.82 o 
   3  -1  10      108.73      129.46     10.54 o 
   4  -1  10       54.79       45.99      6.70 o 
   5  -1  10        4.57        7.81      7.24 o 
   6  -1  10      575.93      654.65     27.63 o 
   7  -1  10      267.16      320.13     26.17 o 
   8  -1  10       97.42      102.69     15.97 o 
   9  -1  10       96.24       67.68     65.43 o 
  10  -1  10      126.97      219.63     38.11 o 
 -12   0  10       95.73       74.29     34.15 o 
 -11   0  10        4.32        3.22     27.42 o 
 -10   0  10     1265.12     1219.56    208.62 o 
  -9   0  10      312.72      312.56     27.39 o 
  -8   0  10      692.92      628.96     27.94 o 
  -7   0  10      750.34      706.72     29.27 o 
  -6   0  10     2969.08     2787.46     74.48 o 
  -5   0  10     1609.84     1516.64     44.42 o 
  -4   0  10      266.13      251.23      8.50 o 
  -3   0  10      322.82      294.18      8.40 o 
  -2   0  10       21.82       25.30      3.60 o 
  -1   0  10     3245.68     3201.85     74.91 o 
   0   0  10     2469.34     2308.97     66.14 o 
   1   0  10     1150.16      966.52     28.35 o 
   2   0  10       34.08       36.17      5.14 o 
   3   0  10      436.59      384.90     19.00 o 
   4   0  10      142.35      133.11      9.40 o 
   5   0  10      970.75     1029.17     36.20 o 
   6   0  10       53.20       56.61     13.13 o 
   7   0  10      459.57      531.72     24.73 o 
   8   0  10      418.73      455.49     39.20 o 
   9   0  10       72.04       38.99     22.80 o 
  10   0  10     1105.69      824.62     84.77 o 
 -12   1  10      254.64      168.71     51.85 o 
 -11   1  10      268.35      247.42     90.12 o 
 -10   1  10        4.10        1.91     23.31 o 
  -9   1  10     1434.85     1439.13    135.79 o 
  -8   1  10      363.97      291.93     24.88 o 
  -7   1  10      995.20     1012.74     39.14 o 
  -6   1  10     4589.99     4615.26    120.28 o 
  -5   1  10     2000.70     1992.09     44.87 o 
  -4   1  10     1833.87     1683.58     36.74 o 
  -3   1  10       37.29       52.64      4.05 o 
  -2   1  10      200.77      280.61      7.67 o 
  -1   1  10     1059.75     1185.26     31.81 o 
   0   1  10      392.30      330.59     10.29 o 
   1   1  10       81.75      119.63      6.33 o 
   2   1  10     5930.80     5535.58    160.72 o 
   3   1  10     4050.84     3928.42    123.81 o 
   4   1  10     2262.61     2358.53     75.43 o 
   5   1  10     1070.14     1113.53     42.53 o 
   6   1  10      175.27      190.91     14.55 o 
   7   1  10       90.15      104.52     39.57 o 
   8   1  10      101.44       85.26     27.43 o 
   9   1  10        6.67       20.77     15.31 o 
  10   1  10       15.93       -7.46     18.91 o 
 -12   2  10      415.36      232.90     55.14 o 
 -11   2  10      288.52      223.03     53.49 o 
 -10   2  10      650.83      523.41     69.13 o 
  -9   2  10      114.28      101.22     19.41 o 
  -8   2  10        5.01       -3.24     12.89 o 
  -7   2  10     1029.39     1058.63     43.02 o 
  -6   2  10     1205.59     1257.24     37.64 o 
  -5   2  10     1704.39     1691.01     40.49 o 
  -4   2  10      104.37       80.56      5.03 o 
  -3   2  10     3917.66     4135.06     88.48 o 
  -2   2  10       93.62       78.15      3.86 o 
  -1   2  10     1179.06     1174.75     29.75 o 
   0   2  10      178.72      220.66      8.35 o 
   1   2  10     2722.57     2590.33     75.67 o 
   2   2  10       96.83       94.66      6.33 o 
   3   2  10     3409.96     3404.26     92.89 o 
   4   2  10     3182.48     3346.69    115.60 o 
   5   2  10      251.71      287.08     18.77 o 
   6   2  10     2146.57     2458.21     97.40 o 
   7   2  10      241.01      288.60     27.05 o 
   8   2  10      351.49      437.36     32.70 o 
   9   2  10       39.21       14.68     19.09 o 
  10   2  10      233.59      228.34    114.39 o 
 -12   3  10      666.05      495.43     74.89 o 
 -11   3  10      199.73      143.20     43.62 o 
 -10   3  10      236.43      185.17     46.91 o 
  -9   3  10        5.10      -10.70     32.92 o 
  -8   3  10        1.73        6.78     16.11 o 
  -7   3  10       77.37       65.62     11.06 o 
  -6   3  10        7.50       10.96      8.61 o 
  -5   3  10       44.96       55.95      6.89 o 
  -4   3  10     8279.58     8581.95    203.96 o 
  -3   3  10      427.47      433.44     11.85 o 
  -2   3  10     6946.68     7003.81    185.59 o 
  -1   3  10      743.98      594.01     16.70 o 
   0   3  10     2422.47     2533.58    106.47 o 
   1   3  10      379.03      379.96     36.14 o 
   2   3  10      479.71      227.14     28.80 o 
   3   3  10      373.40      357.98     23.47 o 
   4   3  10      152.02      169.71     12.84 o 
   5   3  10     2506.77     2878.12    111.97 o 
   6   3  10      914.65     1016.94     45.10 o 
   7   3  10     1728.64     2007.72    146.90 o 
   8   3  10        7.17        3.58     16.05 o 
   9   3  10      123.75      228.97     44.03 o 
 -12   4  10      194.15      137.44     51.85 o 
 -11   4  10      254.70      139.08     48.56 o 
 -10   4  10       38.76       11.52     37.86 o 
  -9   4  10      732.41      701.99     79.83 o 
  -8   4  10       66.27       51.12     18.42 o 
  -7   4  10        7.34        1.82     10.72 o 
  -6   4  10      470.51      533.87     23.09 o 
  -5   4  10     4385.93     4731.05    126.85 o 
  -4   4  10      223.61      208.90      8.05 o 
  -3   4  10     1698.96     1751.52     55.63 o 
  -2   4  10     1485.24     1417.17     40.94 o 
  -1   4  10     6573.93     6656.30    313.03 o 
   0   4  10     1194.29     1111.79     48.53 o 
   1   4  10      623.17      577.28     34.53 o 
   2   4  10        0.31       -0.71      9.31 o 
   3   4  10     4434.27     4709.66    185.98 o 
   4   4  10     1980.53     2142.04     83.61 o 
   5   4  10     1279.26     1486.22     60.46 o 
   6   4  10     2798.81     3185.38    124.17 o 
   7   4  10       27.17       21.72     12.75 o 
   8   4  10      830.14     1147.09     70.18 o 
   9   4  10      377.01      477.83     40.70 o 
 -12   5  10      658.08      412.31     69.95 o 
 -11   5  10       25.80       33.74     46.09 o 
 -10   5  10     1590.74     1270.67    126.74 o 
  -9   5  10       24.24       12.34     33.74 o 
  -8   5  10     1574.66     1673.14     74.47 o 
  -7   5  10       23.87       10.06     11.22 o 
  -6   5  10      562.89      612.07     25.43 o 
  -5   5  10      178.87      183.08     10.26 o 
  -4   5  10     2273.26     2223.90     91.91 o 
  -3   5  10     1198.49     1101.90     30.09 o 
  -2   5  10     2789.16     2536.64     61.67 o 
  -1   5  10     2489.85     2213.51     92.17 o 
   0   5  10     2286.56     2297.63    112.41 o 
   1   5  10      299.95      256.27     33.74 o 
   2   5  10      353.55      288.64     24.28 o 
   3   5  10      167.49      229.61     32.10 o 
   4   5  10      232.72      220.01     15.00 o 
   5   5  10      517.33      568.83     27.93 o 
   6   5  10       17.77        9.53      8.94 o 
   7   5  10     1314.37     1557.27     70.49 o 
   8   5  10       60.04       42.97     27.31 o 
   9   5  10      437.11      568.80     45.86 o 
 -12   6  10      130.91       70.78     51.85 o 
 -11   6  10     1170.08      998.26    109.46 o 
 -10   6  10      791.10      755.49     88.06 o 
  -9   6  10      553.31      527.52     68.31 o 
  -8   6  10     1122.70     1165.70     56.15 o 
  -7   6  10     1098.25     1244.73     44.15 o 
  -6   6  10       58.01       63.70     11.28 o 
  -5   6  10      193.43      191.19     10.66 o 
  -4   6  10      333.68      347.75     17.64 o 
  -3   6  10      291.69      290.14     14.43 o 
  -2   6  10     2522.28     2353.38     64.17 o 
  -1   6  10      146.67      162.57     13.41 o 
   0   6  10     4384.48     4240.36    202.84 o 
   1   6  10       32.37       25.10     14.55 o 
   2   6  10     2702.34     2505.48    181.05 o 
   3   6  10       33.94       18.34     11.97 o 
   4   6  10       21.24       11.90      6.84 o 
   5   6  10       55.71       65.36     12.56 o 
   6   6  10      414.96      480.96     24.02 o 
   7   6  10       12.71       13.86     13.08 o 
   8   6  10      253.37      330.71     30.86 o 
 -12   7  10       36.60      -10.70     47.73 o 
 -11   7  10      554.86      544.81     78.18 o 
 -10   7  10      371.70      322.60     56.78 o 
  -9   7  10      604.96      716.99     63.47 o 
  -8   7  10     1366.90     1526.14     70.08 o 
  -7   7  10     2316.94     2408.08     79.53 o 
  -6   7  10      637.23      689.21     27.91 o 
  -5   7  10     1877.34     1769.11     56.10 o 
  -4   7  10      820.41      778.54     44.03 o 
  -3   7  10     2433.97     2324.52     85.04 o 
  -2   7  10      233.90      204.85     12.02 o 
  -1   7  10      973.48     1002.77     46.20 o 
   0   7  10       36.18       27.11     15.41 o 
   1   7  10       40.00       19.80     15.41 o 
   2   7  10      845.97      758.38     45.35 o 
   3   7  10       38.20       51.83     18.59 o 
   4   7  10      165.42      156.23     10.72 o 
   5   7  10      145.45      159.18     12.10 o 
   6   7  10        1.55       -2.47      8.89 o 
   7   7  10       10.76        1.17     12.93 o 
   8   7  10      187.61      232.92     26.09 o 
 -12   8  10       78.07       79.83     53.49 o 
 -11   8  10      325.25      297.14     49.02 o 
 -10   8  10     1851.20     1876.59    124.80 o 
  -9   8  10      149.54      196.21     38.81 o 
  -8   8  10     6711.42     7512.95    301.80 o 
  -7   8  10        4.85       10.23     11.94 o 
  -6   8  10     1985.02     2209.87     72.27 o 
  -5   8  10        5.68       -0.94      8.64 o 
  -4   8  10      101.63       91.40     10.56 o 
  -3   8  10      204.55      184.63     12.72 o 
  -2   8  10      629.86      521.23     22.95 o 
  -1   8  10      211.93      179.49     19.57 o 
   0   8  10      702.20      681.98     34.60 o 
   1   8  10      820.24      763.10     46.28 o 
   2   8  10      940.97      870.28     42.51 o 
   3   8  10     4112.32     3878.55    169.95 o 
   4   8  10      106.66      119.24      9.73 o 
   5   8  10      239.66      238.54     14.57 o 
   6   8  10       14.83       19.68      9.89 o 
   7   8  10        0.99       -4.88     12.81 o 
 -12   9  10      236.34      176.94     59.25 o 
 -11   9  10      261.99      251.43     48.07 o 
 -10   9  10      103.26      137.86     39.57 o 
  -9   9  10      545.13      616.56     59.14 o 
  -8   9  10      645.67      736.80     41.67 o 
  -7   9  10     2283.75     2357.99     84.73 o 
  -6   9  10        1.88        4.48     12.95 o 
  -5   9  10     2182.45     2077.19     78.90 o 
  -4   9  10      242.52      230.60     15.76 o 
  -3   9  10      809.29      735.51     31.55 o 
  -2   9  10      105.49       83.25      8.89 o 
  -1   9  10       38.48       42.67     13.55 o 
   0   9  10     1475.03     1358.04    133.73 o 
   1   9  10     1241.73     1168.92     54.75 o 
   2   9  10      343.99      341.82     40.74 o 
   3   9  10      440.89      441.84     19.88 o 
   4   9  10     1247.57     1275.26     43.92 o 
   5   9  10      466.34      482.15     22.92 o 
   6   9  10     1013.84     1045.67     51.84 o 
   7   9  10       55.15       44.91     13.02 o 
 -11  10  10       10.78       -8.51     42.38 o 
 -10  10  10        8.87       18.99     34.89 o 
  -9  10  10      313.05      300.53     42.25 o 
  -8  10  10       23.68       20.35     20.43 o 
  -7  10  10     1382.24     1285.66     56.80 o 
  -6  10  10      459.36      428.17     31.12 o 
  -5  10  10      197.26      183.51     15.02 o 
  -4  10  10     1930.20     1827.88     69.89 o 
  -3  10  10      651.27      556.16     26.34 o 
  -2  10  10      721.18      587.05     42.54 o 
  -1  10  10     1293.28     1084.45     64.26 o 
   0  10  10       94.17      103.70     18.52 o 
   1  10  10        5.61       -7.41     27.98 o 
   2  10  10      237.52      207.52     18.63 o 
   3  10  10      614.78      601.74     25.78 o 
   4  10  10        6.13        6.31      8.53 o 
   5  10  10      970.78      971.33     39.91 o 
   6  10  10        1.41       -5.17     11.71 o 
 -11  11  10      540.72      570.32     83.12 o 
 -10  11  10      852.38      885.70     74.98 o 
  -9  11  10     1407.50     1541.10    106.47 o 
  -8  11  10      126.21       96.52     22.08 o 
  -7  11  10        1.22       10.20     14.63 o 
  -6  11  10      147.57      153.06     21.39 o 
  -5  11  10      776.15      745.35     53.28 o 
  -4  11  10     2909.62     2507.48     94.35 o 
  -3  11  10       19.12       29.48      9.83 o 
  -2  11  10     2139.86     1802.33     76.98 o 
  -1  11  10     1140.11     1109.79     69.93 o 
   0  11  10      771.97      689.32     39.65 o 
   1  11  10     1246.13     1186.37     84.88 o 
   2  11  10      208.48      201.59     14.53 o 
   3  11  10       59.68       72.60     11.72 o 
   4  11  10       15.00       14.26      9.50 o 
   5  11  10       45.99       39.78     11.40 o 
 -10  12  10       75.00      136.93     38.82 o 
  -9  12  10        1.61       -9.96     32.80 o 
  -8  12  10       95.03      148.49     27.67 o 
  -7  12  10      119.72      137.28     19.80 o 
  -6  12  10      235.53      258.27     25.69 o 
  -5  12  10      943.34      869.78     48.97 o 
  -4  12  10     1066.49      896.82     39.80 o 
  -3  12  10     1735.57     1601.32     62.91 o 
  -2  12  10      494.17      461.82     26.46 o 
  -1  12  10     1799.01     1646.14     81.42 o 
   0  12  10       10.60       12.96      9.25 o 
   1  12  10       24.24       19.47     10.87 o 
   2  12  10      453.69      429.61     39.91 o 
   3  12  10       99.51       83.14     14.25 o 
   4  12  10      728.91      677.30     55.14 o 
  -9  13  10      912.31      916.99     77.10 o 
  -8  13  10      281.33      324.88     29.58 o 
  -7  13  10      211.79      194.56     26.27 o 
  -6  13  10       66.99       70.37     21.03 o 
  -5  13  10       66.59       55.53     19.29 o 
  -4  13  10      995.63      864.48     48.49 o 
  -3  13  10       29.42       15.55     12.52 o 
  -2  13  10     1576.61     1435.43     63.76 o 
  -1  13  10       78.47       53.22     12.15 o 
   0  13  10     1900.15     1624.95    198.75 o 
   1  13  10        1.89        6.28     12.42 o 
   2  13  10      231.96      208.68     19.79 o 
   3  13  10      442.39      348.12     39.50 o 
  -8  14  10      261.01      275.43     32.97 o 
  -7  14  10     1288.85     1422.59    100.90 o 
  -6  14  10       38.53       19.12     20.81 o 
  -5  14  10      184.18      156.07     23.72 o 
  -4  14  10        1.63        2.44     17.90 o 
  -3  14  10     1193.28     1252.21     74.94 o 
  -2  14  10       31.73       35.32     13.66 o 
  -1  14  10     2437.53     2214.62    113.28 o 
   0  14  10      264.97      223.52     20.93 o 
   1  14  10      728.54      679.21    100.81 o 
   2  14  10      313.03      286.05     24.42 o 
  -7  15  10       92.04       75.42     34.69 o 
  -6  15  10      408.48      404.42     34.97 o 
  -5  15  10       81.44       68.90     22.20 o 
  -4  15  10       22.54       13.50     21.32 o 
  -3  15  10        2.62      -12.05     19.56 o 
  -2  15  10       19.69       -0.47     19.10 o 
  -1  15  10      107.27      108.46     21.16 o 
   0  15  10      640.81      464.16     49.38 o 
  -5  16  10      824.80      636.98     78.18 o 
  -4  16  10      153.20      163.77     43.62 o 
  -3  16  10        2.10       21.40     34.56 o 
   1 -16  11        6.36        2.47     41.97 o 
   2 -16  11        7.93      -13.17     42.79 o 
  -2 -15  11      430.54      469.77     40.34 o 
  -1 -15  11     1668.69     1827.37    100.11 o 
   0 -15  11      557.32      577.47     61.72 o 
   1 -15  11       86.42       68.31     43.62 o 
   2 -15  11       69.11       15.64     41.15 o 
   3 -15  11      276.59      261.18     42.90 o 
   4 -15  11      384.17      423.74     54.22 o 
   5 -15  11       67.11       72.01     39.15 o 
  -4 -14  11       59.80      113.26     25.05 o 
  -3 -14  11       12.08        8.38     20.19 o 
  -2 -14  11      345.90      485.65     38.97 o 
  -1 -14  11      868.37      782.20     69.54 o 
   0 -14  11      156.21      215.13     25.77 o 
   1 -14  11      431.77      475.68     69.95 o 
   2 -14  11      456.55      444.34     51.55 o 
   3 -14  11      606.50      696.65     65.37 o 
   4 -14  11       91.48       67.81     39.09 o 
   5 -14  11       44.13       69.59     37.57 o 
   6 -14  11       30.04       36.21     60.08 o 
  -5 -13  11       64.03       84.77     23.75 o 
  -4 -13  11      376.24      426.38     37.25 o 
  -3 -13  11       39.35       55.52     18.24 o 
  -2 -13  11       88.78       89.19     20.27 o 
  -1 -13  11      255.28      273.07     26.85 o 
   0 -13  11     1842.69     2077.12    140.43 o 
   1 -13  11     1312.02     1349.70    130.03 o 
   2 -13  11     2811.33     3083.10    248.54 o 
   3 -13  11      328.96      364.30     46.61 o 
   4 -13  11      934.22      951.35    153.07 o 
   5 -13  11      110.61      137.93     38.35 o 
   6 -13  11      202.55      242.78     70.78 o 
   7 -13  11        1.46       -9.05     51.02 o 
  -6 -12  11      185.25      234.06     29.23 o 
  -5 -12  11        3.20       21.73     19.17 o 
  -4 -12  11      588.01      720.92     47.79 o 
  -3 -12  11       32.31       44.33     15.59 o 
  -2 -12  11      125.85      112.85     22.67 o 
  -1 -12  11      700.71      716.89     43.28 o 
   0 -12  11       66.60       77.74     31.40 o 
   1 -12  11     1055.32     1200.30     88.50 o 
   2 -12  11      231.60      317.64     41.11 o 
   3 -12  11     3107.54     3581.64    280.22 o 
   4 -12  11        6.97        2.39     29.80 o 
   5 -12  11       22.90        6.16     31.78 o 
   6 -12  11        3.74        5.76     57.61 o 
   7 -12  11        0.85      -37.86     56.78 o 
   8 -12  11       52.35       40.98     38.68 o 
  -7 -11  11       40.23       70.64     22.99 o 
  -6 -11  11      889.27     1046.69     62.86 o 
  -5 -11  11      125.33      146.73     21.59 o 
  -4 -11  11     1137.97     1123.24     50.84 o 
  -3 -11  11       28.97       31.03     14.22 o 
  -2 -11  11      330.10      271.46     20.99 o 
  -1 -11  11        3.31        9.45     15.56 o 
   0 -11  11       22.31       22.26     25.51 o 
   1 -11  11        3.78        7.75     24.62 o 
   2 -11  11      917.76      929.13     98.76 o 
   3 -11  11      343.11      349.39     42.64 o 
   4 -11  11      885.78     1045.94    121.39 o 
   5 -11  11        7.82       -0.03     28.00 o 
   6 -11  11      254.20      303.68     69.95 o 
   7 -11  11      224.18      196.14     35.01 o 
   8 -11  11       24.77       37.73     30.99 o 
   9 -11  11       71.43       27.98     71.60 o 
  -8 -10  11      123.86      165.50     26.95 o 
  -7 -10  11     1496.35     1768.68     95.44 o 
  -6 -10  11      167.70      196.84     22.63 o 
  -5 -10  11     1073.87     1148.79     81.10 o 
  -4 -10  11      137.04      130.32     15.72 o 
  -3 -10  11      985.45     1021.59     42.43 o 
  -2 -10  11       50.20       59.62     13.78 o 
  -1 -10  11       24.36       23.25     21.76 o 
   0 -10  11     1507.00     1657.83    233.72 o 
   1 -10  11      893.76     1035.44    104.11 o 
   2 -10  11     2179.15     2007.23    183.52 o 
   3 -10  11      869.33      935.57    140.32 o 
   4 -10  11     2472.94     2412.95    218.09 o 
   5 -10  11      593.20      481.70     97.52 o 
   6 -10  11        3.21        6.55     26.26 o 
   7 -10  11        6.12       -9.96     25.88 o 
   8 -10  11        1.39       -9.89     27.31 o 
   9 -10  11        3.21      -16.46     66.66 o 
  -9  -9  11       32.31       27.61     22.07 o 
  -8  -9  11      316.57      369.44     59.25 o 
  -7  -9  11      297.29      273.91     25.85 o 
  -6  -9  11     1887.56     2017.87    155.55 o 
  -5  -9  11      210.95      215.23     21.40 o 
  -4  -9  11     4412.29     4521.66    155.26 o 
  -3  -9  11     1775.24     1801.77     65.60 o 
  -2  -9  11      636.96      690.38     31.12 o 
  -1  -9  11      209.60      211.78     18.64 o 
   0  -9  11       37.77       34.31     11.59 o 
   1  -9  11      537.47      500.02     54.29 o 
   2  -9  11       50.43       45.65     15.04 o 
   3  -9  11      287.25      289.50     36.78 o 
   4  -9  11      527.26      430.39     32.00 o 
   5  -9  11     3288.01     2754.68    337.01 o 
   6  -9  11      109.23       91.50     40.33 o 
   7  -9  11      923.78      810.70    116.04 o 
   8  -9  11      263.38      244.64     82.71 o 
   9  -9  11       28.71      -19.75     60.90 o 
  -9  -8  11      541.24      601.05     53.90 o 
  -8  -8  11       23.56       24.28     17.28 o 
  -7  -8  11      220.55      241.77     59.25 o 
  -6  -8  11        8.72        7.72     13.91 o 
  -5  -8  11      356.56      346.44     20.92 o 
  -4  -8  11      657.62      577.85     27.08 o 
  -3  -8  11     2039.18     2104.10     69.64 o 
  -2  -8  11      508.44      513.93     21.35 o 
  -1  -8  11       71.89       90.88     12.73 o 
   0  -8  11     2979.78     2853.45    123.33 o 
   1  -8  11      264.94      264.49     19.72 o 
   2  -8  11        6.51        4.92     11.26 o 
   3  -8  11      148.70      161.96     17.23 o 
   4  -8  11     1766.69     1438.21    115.93 o 
   5  -8  11      353.69      297.62     31.53 o 
   6  -8  11     1959.96     1729.06    114.39 o 
   7  -8  11       13.66       14.59     23.70 o 
   8  -8  11      282.16      234.23     60.08 o 
   9  -8  11      388.00      171.18     72.42 o 
  10  -8  11        0.58       12.34     76.54 o 
 -10  -7  11     1241.18     1528.53    211.50 o 
  -9  -7  11        5.19        2.03     17.44 o 
  -8  -7  11      114.22      164.52     21.34 o 
  -7  -7  11        4.32        2.39     14.16 o 
  -6  -7  11      229.67      237.55     30.77 o 
  -5  -7  11      118.90      116.70     13.24 o 
  -4  -7  11     1995.20     1978.09     65.29 o 
  -3  -7  11      716.60      699.74     34.57 o 
  -2  -7  11      194.93      175.39     11.94 o 
  -1  -7  11     3396.01     3149.97    121.46 o 
   0  -7  11      498.66      510.62     26.85 o 
   1  -7  11        3.58        6.37     10.00 o 
   2  -7  11      178.10      183.56     14.16 o 
   3  -7  11        1.00       -3.89     10.73 o 
   4  -7  11      379.13      373.51     35.84 o 
   5  -7  11     1994.76     1721.16    103.28 o 
   6  -7  11        0.74        7.53     20.94 o 
   7  -7  11     2987.38     2804.68    176.94 o 
   8  -7  11      132.74      100.33     25.27 o 
   9  -7  11      936.54      327.54     78.18 o 
  10  -7  11      146.65       27.16     68.31 o 
 -10  -6  11       21.65       20.86     21.02 o 
  -9  -6  11      213.01      250.89     24.38 o 
  -8  -6  11      214.28      254.76     24.74 o 
  -7  -6  11      139.46      195.12     19.85 o 
  -6  -6  11      285.80      283.59     22.12 o 
  -5  -6  11       82.92       77.36      9.85 o 
  -4  -6  11        9.31        0.50      7.51 o 
  -3  -6  11      255.93      268.52     16.17 o 
  -2  -6  11     2012.31     1905.14     62.13 o 
  -1  -6  11     1115.16     1013.41     39.11 o 
   0  -6  11     1522.24     1371.87     42.08 o 
   1  -6  11        5.76        6.17      7.13 o 
   2  -6  11     4754.28     4721.64    134.20 o 
   3  -6  11       15.61       14.91      8.37 o 
   4  -6  11        5.11       -2.42     11.39 o 
   5  -6  11     1147.43     1040.06     45.07 o 
   6  -6  11       13.35        4.11     16.52 o 
   7  -6  11       38.07       23.04     26.34 o 
   8  -6  11     1330.72     1280.54     88.88 o 
   9  -6  11       56.07      -26.34     53.49 o 
  10  -6  11      136.50       81.47     66.66 o 
 -11  -5  11       22.92       34.56     40.33 o 
 -10  -5  11      708.93      791.66     78.94 o 
  -9  -5  11      380.87      453.04     51.31 o 
  -8  -5  11      647.81      656.53     50.39 o 
  -7  -5  11      293.74      305.28     22.91 o 
  -6  -5  11       14.21       15.19     11.96 o 
  -5  -5  11       45.17       46.12      8.53 o 
  -4  -5  11        3.95        4.84      7.06 o 
  -3  -5  11       31.29       26.97      6.89 o 
  -2  -5  11       26.55       18.30      5.88 o 
  -1  -5  11     1021.07     1029.79     32.30 o 
   0  -5  11      283.05      276.13     12.28 o 
   1  -5  11     5431.32     5236.34    147.84 o 
   2  -5  11      150.76      201.49     17.51 o 
   3  -5  11     3850.49     3708.32    117.53 o 
   4  -5  11       43.74       56.53      9.70 o 
   5  -5  11       36.05       31.64      9.94 o 
   6  -5  11        3.82       -4.49     11.76 o 
   7  -5  11      962.23      542.85     49.18 o 
   8  -5  11      379.60      106.99     51.85 o 
   9  -5  11      112.57       35.39     54.32 o 
  10  -5  11      613.05      160.48     69.13 o 
 -11  -4  11      154.70      190.20     25.54 o 
 -10  -4  11      213.95      279.41     64.19 o 
  -9  -4  11      315.72      282.64     30.73 o 
  -8  -4  11       14.36       20.30     13.86 o 
  -7  -4  11      217.35      211.83     24.13 o 
  -6  -4  11      132.72      136.96     12.42 o 
  -5  -4  11      365.38      329.24     27.74 o 
  -4  -4  11      359.95      320.36     14.63 o 
  -3  -4  11      570.11      575.88     18.11 o 
  -2  -4  11      851.08      850.27     24.28 o 
  -1  -4  11       44.32       45.47      6.61 o 
   0  -4  11     2854.42     2844.55     86.79 o 
   1  -4  11      259.77      294.95     12.68 o 
   2  -4  11     3941.74     3854.50    103.82 o 
   3  -4  11        5.87       16.04      7.89 o 
   4  -4  11     1602.20     1672.70     57.06 o 
   5  -4  11      192.22      203.99     15.41 o 
   6  -4  11      348.76      340.24     20.05 o 
   7  -4  11      511.19      518.86     38.90 o 
   8  -4  11      510.58      156.36     51.85 o 
   9  -4  11      531.79      213.15     65.84 o 
  10  -4  11      249.99       84.77     58.43 o 
 -11  -3  11      147.01      135.43     28.79 o 
 -10  -3  11      108.82      116.90     19.80 o 
  -9  -3  11      186.73      260.19     31.78 o 
  -8  -3  11      738.02      721.90     51.05 o 
  -7  -3  11     2315.36     2177.08    108.90 o 
  -6  -3  11       87.57       87.99     10.63 o 
  -5  -3  11     4043.83     3947.38    148.26 o 
  -4  -3  11      665.15      671.94     25.04 o 
  -3  -3  11      160.16      172.62      8.61 o 
  -2  -3  11      106.07      149.75      9.12 o 
  -1  -3  11      102.92       80.52      6.03 o 
   0  -3  11      521.06      431.23     13.72 o 
   1  -3  11     1709.28     1552.24     42.25 o 
   2  -3  11      899.13      761.05     24.81 o 
   3  -3  11     1177.19     1164.53     36.88 o 
   4  -3  11     1206.35     1253.47     44.22 o 
   5  -3  11      669.57      704.47     30.53 o 
   6  -3  11      421.53      397.89     19.06 o 
   7  -3  11       17.37       16.36     12.11 o 
   8  -3  11      333.18      218.63    110.69 o 
   9  -3  11      307.65       48.56     52.67 o 
  10  -3  11       51.48        2.47     49.38 o 
 -12  -2  11      107.98      148.69     74.07 o 
 -11  -2  11      301.52      313.35    101.64 o 
 -10  -2  11      402.43      464.14     37.45 o 
  -9  -2  11       10.24        4.18     13.91 o 
  -8  -2  11     1642.61     1452.07    105.99 o 
  -7  -2  11      813.99      750.07     38.12 o 
  -6  -2  11     2458.73     2116.01     76.36 o 
  -5  -2  11      913.28      896.99     31.11 o 
  -4  -2  11     5694.24     5318.61    147.84 o 
  -3  -2  11     3001.57     2862.30     70.18 o 
  -2  -2  11      485.50      514.68     15.57 o 
  -1  -2  11      126.70      138.47      6.55 o 
   0  -2  11      867.62      733.19     21.21 o 
   1  -2  11     2318.36     2138.43     51.18 o 
   2  -2  11     1188.37     1209.22     33.28 o 
   3  -2  11     2467.21     2355.23     60.64 o 
   4  -2  11      465.10      456.51     17.21 o 
   5  -2  11      253.67      300.85     17.35 o 
   6  -2  11      489.29      569.54     25.69 o 
   7  -2  11      366.62      457.14     24.04 o 
   8  -2  11       19.26       19.89     19.04 o 
   9  -2  11      103.22       32.82     30.24 o 
  10  -2  11       54.41       22.22     53.49 o 
 -12  -1  11      322.21      244.42     62.55 o 
 -11  -1  11     1469.77      971.93    109.46 o 
 -10  -1  11      126.79      118.10     20.85 o 
  -9  -1  11      515.11      497.71     38.56 o 
  -8  -1  11      655.35      545.43     39.52 o 
  -7  -1  11     1679.19     1577.61     65.42 o 
  -6  -1  11     1123.76     1030.46     35.61 o 
  -5  -1  11     6379.39     6229.23    159.58 o 
  -4  -1  11       15.68       14.63      4.64 o 
  -3  -1  11     9717.56     9448.20    217.17 o 
  -2  -1  11      923.83      857.19     21.02 o 
  -1  -1  11     1099.60     1084.15     27.51 o 
   0  -1  11      184.55      131.52      7.02 o 
   1  -1  11     1002.48      828.08     23.32 o 
   2  -1  11     4624.40     4400.38    117.26 o 
   3  -1  11      628.78      583.95     23.83 o 
   4  -1  11     3786.30     3878.69    106.19 o 
   5  -1  11       12.03       22.89      7.78 o 
   6  -1  11     1286.86     1385.93     52.67 o 
   7  -1  11      304.71      363.52     23.47 o 
   8  -1  11       12.65        4.01     14.37 o 
   9  -1  11      102.79      100.82     73.24 o 
 -12   0  11      292.28      127.56     55.14 o 
 -11   0  11       64.90       10.70     43.62 o 
 -10   0  11     2526.63     1637.71    156.36 o 
  -9   0  11      173.76      156.23     18.36 o 
  -8   0  11      179.62      189.93     19.36 o 
  -7   0  11      422.62      395.79     20.06 o 
  -6   0  11      590.08      586.96     23.41 o 
  -5   0  11       22.70       23.34      5.33 o 
  -4   0  11     1680.75     1643.97     35.47 o 
  -3   0  11     3271.10     3261.12     69.95 o 
  -2   0  11     1199.03     1052.20     23.71 o 
  -1   0  11      857.60      728.50     20.19 o 
   0   0  11       50.19       49.22      4.78 o 
   1   0  11      310.32      307.75     11.75 o 
   2   0  11     1129.23     1075.26     31.70 o 
   3   0  11     1076.17     1019.77     32.79 o 
   4   0  11     2461.70     2599.23     76.91 o 
   5   0  11     3593.61     3936.48    137.01 o 
   6   0  11      188.02      232.88     23.67 o 
   7   0  11     2471.95     2513.68    163.41 o 
   8   0  11      309.11      413.83     45.03 o 
   9   0  11       57.04       11.61     22.49 o 
  10   0  11       34.25       36.68     30.45 o 
 -12   1  11       44.83       24.69     48.56 o 
 -11   1  11     1418.50      998.26    108.63 o 
 -10   1  11      386.92      259.24     51.02 o 
  -9   1  11     1451.05     1106.90    110.28 o 
  -8   1  11      321.76      305.17     23.19 o 
  -7   1  11     3168.91     3106.72    100.05 o 
  -6   1  11       10.94       17.68      6.47 o 
  -5   1  11       11.83       18.12      5.33 o 
  -4   1  11      118.74      111.45      5.71 o 
  -3   1  11     1538.02     1508.91     34.49 o 
  -2   1  11     1044.49      925.38     20.95 o 
  -1   1  11     1884.32     1731.56     45.63 o 
   0   1  11     2469.24     2323.27     59.42 o 
   1   1  11       16.11        9.89      4.25 o 
   2   1  11      943.24      927.44     34.12 o 
   3   1  11      144.52      136.37      8.48 o 
   4   1  11      947.48     1005.65     38.48 o 
   5   1  11      360.27      408.77     29.62 o 
   6   1  11      772.69      934.75     98.76 o 
   7   1  11       61.21       46.46     22.41 o 
   8   1  11     1099.68     1435.13    121.39 o 
   9   1  11      243.98      403.63     39.33 o 
  10   1  11       93.50        8.84     29.63 o 
 -12   2  11      292.15      182.70     54.32 o 
 -11   2  11       88.06       91.35     46.91 o 
 -10   2  11     2037.53     1665.69    157.19 o 
  -9   2  11      681.49      505.30     65.01 o 
  -8   2  11      400.35      366.51     30.10 o 
  -7   2  11        9.60       11.18     12.49 o 
  -6   2  11       40.24       43.88      7.53 o 
  -5   2  11     3475.89     3602.97     87.87 o 
  -4   2  11      269.61      269.48      9.46 o 
  -3   2  11     5162.02     5473.16    114.69 o 
  -2   2  11      110.13      109.02      4.90 o 
  -1   2  11     2863.58     2809.22     76.02 o 
   0   2  11       61.19       53.07      4.15 o 
   1   2  11     6904.90     6630.90    179.87 o 
   2   2  11        4.20        7.40      4.35 o 
   3   2  11      267.24      300.72     15.12 o 
   4   2  11      818.57      906.45     57.89 o 
   5   2  11      995.27     1139.33     48.93 o 
   6   2  11      168.77      228.72     19.77 o 
   7   2  11     1330.13     1735.77     89.03 o 
   9   2  11      435.57      655.06     52.20 o 
 -12   3  11      263.35      172.00     51.85 o 
 -11   3  11      263.06      199.16     51.85 o 
 -10   3  11     1343.07     1146.40    116.04 o 
  -9   3  11       25.55       27.16     34.56 o 
  -8   3  11     1463.67     1383.01     83.90 o 
  -7   3  11     1305.42     1355.53     49.15 o 
  -6   3  11     1086.69     1155.28     37.51 o 
  -5   3  11     1152.64     1177.54     34.17 o 
  -4   3  11      119.38      127.59      7.25 o 
  -3   3  11       95.87      115.63      5.47 o 
  -2   3  11     6985.82     7168.50    165.68 o 
  -1   3  11     1696.26     1555.44     43.15 o 
   0   3  11     4090.31     4015.38    215.73 o 
   1   3  11     4259.04     4248.77    173.05 o 
   2   3  11      480.45      216.44     29.63 o 
   3   3  11      725.43      775.71     33.31 o 
   4   3  11       19.22       16.39      8.69 o 
   5   3  11      492.83      565.04     28.72 o 
   6   3  11        4.05        3.96     10.30 o 
   7   3  11      286.41      358.61     30.83 o 
   8   3  11      154.49      217.99     27.48 o 
   9   3  11      477.88      718.11     53.98 o 
 -12   4  11       54.75       13.99     48.56 o 
 -11   4  11       15.91       11.52     42.79 o 
 -10   4  11        4.25      -23.87     37.03 o 
  -9   4  11     4703.44     4672.83    400.79 o 
  -8   4  11      447.38      501.44     37.30 o 
  -7   4  11     4406.13     4913.19    153.95 o 
  -6   4  11      385.44      421.21     20.49 o 
  -5   4  11     1575.53     1685.13     47.41 o 
  -4   4  11      164.33      215.34      8.79 o 
  -3   4  11       63.05       69.85      5.25 o 
  -2   4  11      981.08      910.96     25.79 o 
  -1   4  11      642.76      631.79     30.39 o 
   0   4  11      149.18      142.52     11.57 o 
   1   4  11     5137.63     5016.85    238.33 o 
   2   4  11     8078.21     3601.32    302.03 o 
   3   4  11     1086.44     1160.22     58.05 o 
   4   4  11      671.27      810.36     35.65 o 
   5   4  11      135.96      158.05     14.24 o 
   6   4  11     1120.05     1253.34     53.81 o 
   7   4  11      118.23       82.07     22.28 o 
   8   4  11     1382.52     1960.41    119.33 o 
   9   4  11       21.78       18.82     19.00 o 
 -12   5  11      129.21      106.99     51.85 o 
 -11   5  11       77.18       41.97     39.50 o 
 -10   5  11      269.45      244.42     51.85 o 
  -9   5  11        0.20      -27.98     28.58 o 
  -8   5  11     1008.57     1069.37     52.45 o 
  -7   5  11        0.43       -7.87     11.04 o 
  -6   5  11     4412.98     4980.68    156.64 o 
  -5   5  11       76.93       78.90      8.29 o 
  -4   5  11     5350.69     5368.69    158.90 o 
  -3   5  11      359.03      371.38     13.88 o 
  -2   5  11      129.06      135.72      7.04 o 
  -1   5  11     2396.59     2178.04     99.04 o 
   0   5  11     6162.00     5918.83    280.18 o 
   1   5  11     6508.38     6161.72    436.17 o 
   2   5  11     1135.68     1081.11     84.35 o 
   4   5  11     1293.57     1395.69     56.33 o 
   5   5  11      114.15      161.55     14.02 o 
   6   5  11      240.88      290.95     18.10 o 
   7   5  11       88.86      123.78     20.36 o 
   8   5  11      258.71      307.14     30.45 o 
 -12   6  11      190.35      182.70     56.78 o 
 -11   6  11      617.87      601.59     80.65 o 
 -10   6  11       22.22        4.74     33.46 o 
  -9   6  11      245.04      242.53     38.82 o 
  -8   6  11     2660.77     2575.55    110.49 o 
  -7   6  11     4417.71     4900.12    155.20 o 
  -6   6  11     2030.60     2121.30     70.08 o 
  -5   6  11     6829.53     7001.35    224.27 o 
  -4   6  11     2325.99     2281.86     67.83 o 
  -3   6  11     2967.85     2792.43     88.04 o 
  -2   6  11       15.43       19.14      5.30 o 
  -1   6  11     1645.90     1530.20     66.02 o 
   0   6  11       23.40       20.18     14.51 o 
   1   6  11      224.25      209.86     21.81 o 
   2   6  11     1197.22     1117.68     63.78 o 
   3   6  11        9.84       14.75     12.04 o 
   4   6  11     1863.87     1989.54     78.03 o 
   5   6  11        0.87        0.82      7.73 o 
   6   6  11      832.48      957.99     39.26 o 
   7   6  11       55.53       32.13     26.18 o 
   8   6  11       36.91       22.13     16.22 o 
 -12   7  11      337.54      306.15     64.19 o 
 -11   7  11        1.91       39.36     70.36 o 
 -10   7  11      266.74      256.49     43.68 o 
  -9   7  11       77.43      100.81     32.78 o 
  -8   7  11      147.93      164.29     21.96 o 
  -7   7  11      137.56      152.96     14.78 o 
  -6   7  11     4698.35     4754.17    149.66 o 
  -5   7  11     2593.05     2498.89    118.07 o 
  -4   7  11     2136.09     2143.05     78.98 o 
  -3   7  11     1894.89     1827.03     67.60 o 
  -2   7  11     1331.30     1222.52     40.63 o 
  -1   7  11        3.59        7.53      9.02 o 
   0   7  11     1308.49     1248.55     88.88 o 
   1   7  11     1004.94      981.21     65.84 o 
   2   7  11      106.67      115.66     23.87 o 
   3   7  11     3847.64     3759.94    189.28 o 
   4   7  11       10.60        7.80      6.42 o 
   5   7  11     2700.86     2959.67    104.82 o 
   6   7  11        0.66       -7.50      9.75 o 
   7   7  11      640.47      860.99     56.78 o 
 -12   8  11        1.62        2.47     50.20 o 
 -11   8  11      912.30     1098.88     88.58 o 
 -10   8  11      779.20      732.45     66.75 o 
  -9   8  11       20.42       21.74     30.66 o 
  -8   8  11       23.56       39.23     20.04 o 
  -7   8  11        3.86       -7.52     13.10 o 
  -6   8  11     1312.96     1269.41     54.48 o 
  -5   8  11       20.94       16.77      9.40 o 
  -4   8  11     1235.49     1170.42     46.25 o 
  -3   8  11     4543.59     4276.82    154.28 o 
  -2   8  11      305.14      270.78     14.65 o 
  -1   8  11     4204.99     3924.39    277.47 o 
   0   8  11      575.05      520.86     35.95 o 
   1   8  11      192.36      205.28     24.36 o 
   2   8  11      483.33      499.88     36.78 o 
   3   8  11      136.63      154.72     32.10 o 
   4   8  11     1569.92     1541.93     56.11 o 
   5   8  11        7.55       -6.83      7.87 o 
   6   8  11     1046.47     1161.17     52.29 o 
   7   8  11       22.21       13.34     14.00 o 
 -11   9  11      531.31      568.96    113.16 o 
 -10   9  11     1098.50     1253.32     94.08 o 
  -9   9  11       18.96       -6.81     31.97 o 
  -8   9  11     1915.42     1978.09     86.72 o 
  -7   9  11      303.57      286.29     20.28 o 
  -6   9  11     1114.61      870.05     47.31 o 
  -5   9  11      551.59      490.04     25.24 o 
  -4   9  11      146.00      123.81     11.87 o 
  -3   9  11     1021.81     1000.14     40.56 o 
  -2   9  11      768.32      646.74     31.64 o 
  -1   9  11     1458.78     1378.01     71.49 o 
   0   9  11       65.53       72.63     20.65 o 
   1   9  11     1270.98     1186.76     83.94 o 
   2   9  11      143.38      134.14     32.92 o 
   3   9  11       32.66       28.80     30.45 o 
   4   9  11      161.84      156.97     11.29 o 
   5   9  11     1155.26     1213.81     53.16 o 
   6   9  11      307.10      335.11     23.74 o 
 -11  10  11      713.96      720.62     81.89 o 
 -10  10  11      187.40      210.67     59.67 o 
  -9  10  11      228.28      275.30     32.48 o 
  -8  10  11       48.81       38.78     20.03 o 
  -7  10  11      634.98      584.77     32.99 o 
  -6  10  11      119.26      102.42     19.07 o 
  -5  10  11        2.99        0.80     10.23 o 
  -4  10  11      963.13      892.87     38.21 o 
  -3  10  11      594.14      466.51     23.47 o 
  -2  10  11     3360.15     2905.09    133.84 o 
  -1  10  11      326.21      333.30     38.68 o 
   0  10  11     1082.82     1010.61     79.83 o 
   1  10  11       22.79       -8.23     28.80 o 
   2  10  11      249.35      301.21     42.79 o 
   3  10  11        5.81        0.63      8.36 o 
   4  10  11      149.04      154.69     14.55 o 
   5  10  11       96.32       96.99     12.23 o 
   6  10  11       54.89       62.05     16.17 o 
 -10  11  11      272.78      351.06     47.82 o 
  -9  11  11      696.62      830.11     53.92 o 
  -8  11  11      157.92      181.04     24.29 o 
  -7  11  11      665.72      665.09     42.96 o 
  -6  11  11        4.08       17.13     17.61 o 
  -5  11  11      422.52      416.23     30.63 o 
  -4  11  11      299.62      232.25     16.67 o 
  -3  11  11     1153.94     1020.84     42.49 o 
  -2  11  11      285.28      246.92     20.37 o 
  -1  11  11      822.77      767.88     59.15 o 
   0  11  11       35.92       39.50     30.45 o 
   1  11  11      404.62      416.42     49.38 o 
   2  11  11      434.59      399.06     21.82 o 
   3  11  11        3.28        9.81     11.93 o 
   4  11  11       30.19       32.87     12.99 o 
   5  11  11       70.23       50.18     13.67 o 
 -10  12  11      886.27     1053.67     86.42 o 
  -9  12  11      566.06      576.38     44.85 o 
  -8  12  11     1378.74     1253.57     70.59 o 
  -7  12  11        0.30        8.66     19.52 o 
  -6  12  11     1020.11      946.86     73.82 o 
  -5  12  11      949.98      856.52     48.33 o 
  -4  12  11      521.71      412.29     24.48 o 
  -3  12  11      104.18       79.78     13.10 o 
  -2  12  11     1182.43     1037.99     69.20 o 
  -1  12  11     1393.01     1287.98    107.81 o 
   0  12  11     1344.55     1262.46    120.15 o 
   1  12  11      370.85      362.06     29.47 o 
   2  12  11       47.44       49.40     12.50 o 
   3  12  11       10.24        2.88     11.64 o 
   4  12  11      194.62      178.83     19.34 o 
  -9  13  11      682.26      683.01     49.13 o 
  -8  13  11        2.19       13.18     23.28 o 
  -7  13  11      930.64     1074.61    106.57 o 
  -6  13  11       73.04       66.84     21.02 o 
  -5  13  11     1292.40     1210.47     63.06 o 
  -4  13  11      105.14      101.56     19.29 o 
  -3  13  11       60.87       48.31     13.40 o 
  -2  13  11       10.78        5.66     11.81 o 
  -1  13  11      309.50      284.11     25.92 o 
   0  13  11      150.37      146.18     24.28 o 
   1  13  11     1266.45     1213.83    145.25 o 
   2  13  11     1002.60     1030.35     54.41 o 
   3  13  11       26.25       18.86     13.67 o 
  -8  14  11     1046.01      981.82     61.30 o 
  -7  14  11       10.78       -1.06     21.74 o 
  -6  14  11     1469.78     1448.75     74.22 o 
  -5  14  11      824.88      737.59     56.79 o 
  -4  14  11      222.96      231.52     26.32 o 
  -3  14  11       59.86       54.84     20.51 o 
  -2  14  11       96.80      104.73     15.50 o 
  -1  14  11        4.83       -1.52     13.44 o 
   0  14  11        3.38       -2.70     13.59 o 
   1  14  11      346.27      369.53     40.74 o 
  -6  15  11      340.03      388.90     33.63 o 
  -5  15  11       41.03       40.86     21.53 o 
  -4  15  11      343.55      324.57     33.02 o 
  -3  15  11      570.03      530.43     43.08 o 
  -2  15  11       92.69      114.39     30.45 o 
  -1  15  11      182.96      161.02     27.16 o 
  -1 -15  12      717.02      886.05     59.03 o 
   0 -15  12       59.20       76.55     24.79 o 
   1 -15  12      210.56      280.63     60.08 o 
   2 -15  12      197.33      143.84     40.51 o 
   3 -15  12      278.14      241.44     44.63 o 
   4 -15  12       21.79       27.31     38.15 o 
  -3 -14  12       16.78       19.96     21.62 o 
  -2 -14  12       88.75       71.43     19.62 o 
  -1 -14  12      457.27      533.39     61.72 o 
   0 -14  12     1339.10     1480.29     73.44 o 
   1 -14  12      579.50      563.73     79.01 o 
   2 -14  12      784.46      831.00     70.30 o 
   3 -14  12      515.54      607.05     62.96 o 
   4 -14  12      740.03      716.05     68.87 o 
   5 -14  12      273.30      310.26     74.07 o 
   6 -14  12        6.47      -35.39     62.55 o 
  -5 -13  12      764.60     1068.57     65.88 o 
  -4 -13  12      121.84      181.21     50.61 o 
  -3 -13  12      677.29      810.13     42.76 o 
  -2 -13  12        0.27      -14.81     14.81 o 
  -1 -13  12      731.52      883.17     50.22 o 
   0 -13  12      173.20      218.04     53.90 o 
   1 -13  12      417.75      435.35     50.27 o 
   2 -13  12      204.55      283.80     44.09 o 
   3 -13  12      201.12      165.40     38.35 o 
   4 -13  12      843.68      925.31     77.56 o 
   5 -13  12        5.50        0.82     56.78 o 
   6 -13  12       43.76       81.47     64.19 o 
   7 -13  12        1.37        5.76     65.84 o 
  -6 -12  12     1289.12     1578.67    105.34 o 
  -5 -12  12      320.72      391.25     35.32 o 
  -4 -12  12     1493.16     1580.30    102.27 o 
  -3 -12  12      440.25      502.86     29.79 o 
  -2 -12  12      884.12      911.92     41.53 o 
  -1 -12  12      845.75      851.95     39.74 o 
   0 -12  12        3.55        9.33     29.01 o 
   1 -12  12       16.70       -0.69     26.89 o 
   2 -12  12      395.12      478.10     51.20 o 
   3 -12  12     1356.49     1456.16    103.78 o 
   4 -12  12       50.17       46.73     32.55 o 
   5 -12  12     1539.56     1587.51    164.59 o 
   6 -12  12      715.45      574.73    111.10 o 
   7 -12  12      131.87       66.03     33.24 o 
   8 -12  12       30.05      -32.10     66.66 o 
  -7 -11  12       27.17       50.95     23.87 o 
  -6 -11  12       16.97       29.65     20.25 o 
  -5 -11  12      681.98      793.52     53.97 o 
  -4 -11  12      103.91      155.64     17.81 o 
  -3 -11  12     2181.11     2237.47     84.58 o 
  -2 -11  12     1369.79     1518.06     59.27 o 
  -1 -11  12      188.90      201.18     19.25 o 
   0 -11  12        1.70       14.68     18.78 o 
   1 -11  12       49.74       77.35     29.91 o 
   2 -11  12      560.78      505.30     66.66 o 
   3 -11  12        1.72        5.03     27.25 o 
   4 -11  12     1953.16     1759.73    103.14 o 
   5 -11  12        3.29       -5.41     26.36 o 
   6 -11  12      402.71      354.91     50.20 o 
   7 -11  12       18.64        5.21     29.61 o 
   8 -11  12      788.21      655.94     89.29 o 
  -8 -10  12       10.03       19.43     21.90 o 
  -7 -10  12       33.60       53.82     20.54 o 
  -6 -10  12        0.58      -11.17     16.10 o 
  -5 -10  12      112.53      152.34     20.90 o 
  -4 -10  12      532.50      539.82     31.83 o 
  -3 -10  12      236.76      265.25     19.97 o 
  -2 -10  12     1150.91     1260.00     50.53 o 
  -1 -10  12     1714.62     1829.17     86.33 o 
   0 -10  12      589.81      621.53     47.37 o 
   1 -10  12      334.72      358.16     41.83 o 
   2 -10  12      531.60      559.09     37.56 o 
   3 -10  12       92.56       99.89     21.58 o 
   4 -10  12       18.18       -3.13     24.14 o 
   5 -10  12      776.01      721.09     90.12 o 
   6 -10  12      137.33      137.18     30.06 o 
   7 -10  12       58.53       76.27     29.21 o 
   8 -10  12      646.50      473.57    105.34 o 
   9 -10  12      111.89       51.02     71.60 o 
  -8  -9  12      222.95      278.40     30.29 o 
  -7  -9  12      230.17      328.55     27.81 o 
  -6  -9  12       26.41       30.56     16.23 o 
  -5  -9  12      266.89      299.79     24.92 o 
  -4  -9  12      522.96      519.20     26.76 o 
  -3  -9  12        0.27        6.57     12.14 o 
  -2  -9  12     1334.25     1384.86     53.49 o 
  -1  -9  12       10.24       20.92     16.55 o 
   0  -9  12      198.89      217.00     23.24 o 
   1  -9  12      537.04      565.11     36.42 o 
   2  -9  12      542.65      527.95     36.18 o 
   3  -9  12      779.35      659.99     40.53 o 
   4  -9  12       69.00       42.54     24.24 o 
   5  -9  12      305.20      223.05     37.86 o 
   6  -9  12     1004.37      865.83     94.23 o 
   7  -9  12       48.42        9.60     25.76 o 
   8  -9  12      140.59      119.79     35.80 o 
   9  -9  12      395.51      221.38     79.83 o 
  -9  -8  12      732.78      992.80     61.95 o 
  -8  -8  12        5.85       18.21     17.10 o 
  -7  -8  12      505.67      578.41     40.51 o 
  -6  -8  12       22.94       36.93     15.56 o 
  -5  -8  12      219.24      199.14     17.94 o 
  -4  -8  12      396.06      372.13     22.03 o 
  -3  -8  12     1247.61     1221.02     47.03 o 
  -2  -8  12       69.47       64.25     11.76 o 
  -1  -8  12     1160.42     1303.38     55.44 o 
   0  -8  12        1.53       -4.42     10.77 o 
   1  -8  12     3384.08     3249.29    126.54 o 
   2  -8  12       64.05       63.21     13.15 o 
   3  -8  12       64.43       53.25     15.96 o 
   4  -8  12      236.99      164.64     26.15 o 
   5  -8  12      512.46      402.55     74.89 o 
   6  -8  12      124.53      118.33     44.44 o 
   7  -8  12      101.66       78.16     36.62 o 
   8  -8  12       12.99      -12.47     31.68 o 
   9  -8  12        2.09       18.93     65.84 o 
  -9  -7  12      421.59      479.00     46.17 o 
  -8  -7  12     1444.88     1568.41    101.02 o 
  -7  -7  12      121.43       95.41     17.91 o 
  -6  -7  12      554.61      638.42     47.77 o 
  -5  -7  12      103.39      105.57     13.30 o 
  -4  -7  12       67.11       64.94     11.98 o 
  -3  -7  12      871.54      878.41     32.90 o 
  -2  -7  12     2839.56     2751.14     88.73 o 
  -1  -7  12     1601.40     1563.21     64.02 o 
   0  -7  12      342.84      324.24     25.92 o 
   1  -7  12       14.54        6.71     10.79 o 
   2  -7  12      325.49      258.04     17.76 o 
   3  -7  12      104.00      109.34     18.06 o 
   4  -7  12       37.50       42.40     14.71 o 
   5  -7  12      149.09      120.15     21.72 o 
   6  -7  12       97.78      117.89     24.62 o 
   7  -7  12      172.17      177.79     42.79 o 
   8  -7  12      237.84      172.28     51.44 o 
   9  -7  12      106.62       55.96     62.55 o 
 -10  -6  12       12.57       17.79     19.37 o 
  -9  -6  12     1205.64     1240.13    126.65 o 
  -8  -6  12        7.48       14.09     15.33 o 
  -7  -6  12     1746.46     1774.93    130.88 o 
  -6  -6  12        0.45       -1.28     12.20 o 
  -5  -6  12     1931.14     1936.32     95.86 o 
  -4  -6  12       20.86       19.86      8.39 o 
  -3  -6  12      506.18      472.80     19.43 o 
  -2  -6  12       34.84       41.97      8.61 o 
  -1  -6  12     4072.69     3980.98    137.44 o 
   0  -6  12      534.94      546.03     25.15 o 
   1  -6  12     4711.65     4643.15    132.26 o 
   2  -6  12     1952.47     1903.03     57.09 o 
   3  -6  12     3127.16     3070.66    159.22 o 
   4  -6  12      856.12      825.61     74.95 o 
   5  -6  12      129.81      130.30     24.39 o 
   6  -6  12       10.06       16.77     17.07 o 
   7  -6  12        3.54       -5.21     21.35 o 
   8  -6  12       21.32        1.59     23.97 o 
   9  -6  12       10.07       -4.94     55.14 o 
  10  -6  12      658.80      232.08     79.83 o 
 -10  -5  12        2.04        8.90     19.05 o 
  -9  -5  12        1.35        4.46     15.43 o 
  -8  -5  12     1358.97     1381.04    142.79 o 
  -7  -5  12      277.01      315.19     23.74 o 
  -6  -5  12     1472.22     1542.10     83.25 o 
  -5  -5  12      273.57      244.05     19.80 o 
  -4  -5  12     1980.73     1983.28     74.82 o 
  -3  -5  12       43.48       33.18      8.13 o 
  -2  -5  12      256.94      268.59     13.77 o 
  -1  -5  12       33.40       42.83      7.55 o 
   0  -5  12     2240.80     2170.88     68.24 o 
   1  -5  12      317.58      295.35     13.40 o 
   2  -5  12     1435.53     1395.54     49.35 o 
   3  -5  12     2492.84     2426.67     91.17 o 
   4  -5  12      620.79      608.07     30.87 o 
   5  -5  12      178.37      197.91     20.98 o 
   6  -5  12      207.38      224.84     28.99 o 
   7  -5  12       52.66       43.14     22.96 o 
   8  -5  12       15.09      -37.03     44.44 o 
   9  -5  12      427.80      180.23     67.48 o 
  10  -5  12       56.26       33.74     67.48 o 
 -11  -4  12      270.06      371.26     51.77 o 
 -10  -4  12       59.67       69.54     19.43 o 
  -9  -4  12      149.06      177.09     30.61 o 
  -8  -4  12      525.92      486.71     42.01 o 
  -7  -4  12      432.78      453.80     42.56 o 
  -6  -4  12      515.09      437.11     46.21 o 
  -5  -4  12     5248.58     5013.63    241.85 o 
  -4  -4  12     1869.31     1828.05     67.13 o 
  -3  -4  12     2533.44     2430.83     64.92 o 
  -2  -4  12     4785.63     4688.18    117.99 o 
  -1  -4  12      666.50      641.54     21.90 o 
   0  -4  12        3.96        4.78      6.24 o 
   1  -4  12      283.56      267.17     12.83 o 
   2  -4  12       86.28       96.01      9.26 o 
   3  -4  12      821.71      877.90     37.18 o 
   4  -4  12     1810.18     1980.38     67.31 o 
   5  -4  12       14.23       18.37      9.75 o 
   6  -4  12      245.25      280.75     21.80 o 
   7  -4  12      289.09      316.90     50.62 o 
   8  -4  12        2.46       -7.41     43.62 o 
   9  -4  12       40.83       21.40     51.85 o 
  10  -4  12        4.72      -11.52     58.43 o 
 -11  -3  12       88.89       90.31     21.76 o 
 -10  -3  12      675.66      838.48     79.01 o 
  -9  -3  12       34.49       46.66     16.44 o 
  -8  -3  12       75.26       58.45     14.25 o 
  -7  -3  12       76.25       80.98     14.39 o 
  -6  -3  12     1216.26     1070.39     73.46 o 
  -5  -3  12     2853.12     2762.11    121.99 o 
  -4  -3  12     2317.62     2241.36     69.83 o 
  -3  -3  12     5908.30     5685.56    157.15 o 
  -2  -3  12      604.33      592.18     18.11 o 
  -1  -3  12      424.51      404.44     14.11 o 
   0  -3  12      644.16      626.13     22.79 o 
   1  -3  12      229.76      227.53     10.43 o 
   2  -3  12      942.68      915.02     43.38 o 
   3  -3  12     2098.79     2136.40     65.36 o 
   4  -3  12     1783.78     1869.85     58.38 o 
   5  -3  12     1568.11     1736.90     80.85 o 
   6  -3  12      868.24      944.90     48.90 o 
   7  -3  12      413.81      541.42     35.95 o 
   9  -3  12      636.03      240.31     65.01 o 
  10  -3  12        0.09      -29.63     54.32 o 
 -11  -2  12     2580.20     1612.20    159.66 o 
 -10  -2  12       24.71       21.89     17.67 o 
  -9  -2  12      944.19      924.18    110.56 o 
  -8  -2  12     1861.67     1694.94    157.23 o 
  -7  -2  12      920.11      862.34     40.98 o 
  -6  -2  12       89.29      107.75     13.92 o 
  -5  -2  12     1128.12     1111.18     51.51 o 
  -4  -2  12     7184.85     7104.95    182.98 o 
  -3  -2  12     1039.76     1043.23     29.56 o 
  -2  -2  12     2561.94     2591.42     69.25 o 
  -1  -2  12       67.23       77.67      6.49 o 
   0  -2  12     1706.73     1621.89     45.08 o 
   1  -2  12     1411.71     1333.12     38.77 o 
   2  -2  12      261.66      227.94     11.66 o 
   3  -2  12      644.94      614.23     27.74 o 
   4  -2  12      478.51      504.19     20.46 o 
   5  -2  12      506.69      540.95     22.67 o 
   6  -2  12     1694.50     1955.67     75.34 o 
   7  -2  12      774.17      932.11     47.37 o 
   8  -2  12      384.40      433.88     42.70 o 
  10  -2  12      116.11       -4.94     49.38 o 
 -12  -1  12      830.50      364.58     70.78 o 
 -11  -1  12     1132.25      738.20     93.00 o 
 -10  -1  12     2598.35     2256.29    263.35 o 
  -9  -1  12     1331.28     1188.64    123.04 o 
  -8  -1  12        6.83        6.69     12.73 o 
  -7  -1  12       26.19       21.34      9.43 o 
  -6  -1  12      782.30      757.72     44.81 o 
  -5  -1  12       52.48       48.96      6.89 o 
  -4  -1  12      726.95      740.48     22.32 o 
  -3  -1  12     5250.54     5266.75    121.92 o 
  -2  -1  12     1694.97     1806.01     43.09 o 
  -1  -1  12     5331.80     5234.47    124.10 o 
   0  -1  12      256.45      209.00      8.61 o 
   1  -1  12     1296.04     1183.74     37.23 o 
   2  -1  12      762.22      764.14     30.06 o 
   3  -1  12      166.80      182.72     10.15 o 
   4  -1  12       32.88       35.56      7.91 o 
   5  -1  12       48.45       53.58     13.41 o 
   6  -1  12      304.18      343.32     29.52 o 
   7  -1  12      349.47      427.15     28.63 o 
   8  -1  12      620.36      764.91     56.53 o 
   9  -1  12       89.13       61.56     26.22 o 
  10  -1  12      637.28      110.28     58.43 o 
 -12   0  12      312.20      227.14     59.25 o 
 -11   0  12      258.16      148.96     52.67 o 
 -10   0  12     1957.99     1297.00    130.03 o 
  -9   0  12     1885.42     1631.09    154.72 o 
  -8   0  12     1942.49     1735.78    183.52 o 
  -7   0  12      168.25      168.22     14.42 o
[truncated: 157,102 more chars]
